# Supplementary material for: Neuronal Histone Methyltransferase EZH2 Regulates Neuronal Morphogenesis, Synaptic Plasticity, and Cognitive Behavior in Mice
Source: Neurosci Bull. 2023 Jun 16;39(10):1512–32. doi: 10.1007/s12264-023-01074-1 (PMC10533778; doi:10.1007/s12264-023-01074-1)
Supplement: Supplementary file 2 — Supplementary file2 (XLSX 1125 kb) [file 12264_2023_1074_MOESM2_ESM.xlsx]

## Sheet: Table S1 Mouse NestinCre-EZH2
gene.symbol	test_id	gene_id	locus	value_1	value_2	log2.fold_change.
Tph1	NM_001136084	NM_001136084	chr7:53900010-53927907	3.23477	1.64213e-05	-17.5877
Tnfrsf18	NM_009400	NM_009400	chr4:155400450-155403000	1.09086	6.75252e-06	-17.3016
Skor1	NM_001163758	NM_001163758	chr9:62985970-62996768	0.259787	2.56206e-06	-16.6297
Fxyd2	NM_052823	NM_052823	chr9:45207791-45218361	3.85893	4.26443e-05	-16.4655
Crip3	NM_053250	NM_053250	chr17:46565890-46568720	1.07948	1.512e-05	-16.1235
Hps5	NM_001005248	NM_001005248	chr7:54015835-54051251	2.69309	3.92975e-05	-16.0645
Repin1	NM_001079905	NM_001079905	chr6:48543881-48549081	5.56743	8.23054e-05	-16.0457
Klra2	NM_001170851	NM_001170851	chr6:131169252-131197380	0.108106	1.62149e-06	-16.0248
9330159M07Rik	NR_037983	NR_037983	chr9:88734001-88753708	1.06324	1.63101e-05	-15.9923
Serpina3f	NM_001168294	NM_001168294	chr12:105452753-105480144	0.264555	4.76582e-06	-15.7605
Vav1	NM_001163815	NM_001163815	chr17:57418522-57468659	0.40369	7.3269e-06	-15.7497
Gck	NM_010292	NM_010292	chr11:5800823-5850084	0.609105	1.11119e-05	-15.7423
Anapc15	NM_001291349	NM_001291349	chr7:109029838-109048059	7.14899	0.000138606	-15.6545
Nr1h3	NM_013839	NM_013839	chr2:91024217-91035273	0.224239	4.37353e-06	-15.6459
Tfap2a	NM_011547	NM_011547	chr13:40811043-40830531	0.175406	3.84681e-06	-15.4767
Tmc8	NM_001195088	NM_001195088	chr11:117643610-117654451	0.413146	9.50462e-06	-15.4077
Cyp4f14	NM_022434	NM_022434	chr17:33042014-33054287	0.30973	7.22262e-06	-15.3881
Sh3rf2	NM_172966	NM_172966	chr18:42213363-42318349	0.481758	1.22216e-05	-15.2666
Tlr1	NM_030682	NM_030682	chr5:65315918-65324797	0.66852	1.75079e-05	-15.2207
Cldn18	NM_019815	NM_019815	chr9:99591215-99617686	0.130949	3.47912e-06	-15.1999
Pacsin1	NM_178365	NM_178365	chr17:27792535-27848062	2.10697	5.78269e-05	-15.1531
Clec4a3	NM_153197	NM_153197	chr6:122902532-122919896	1.20473	3.3581e-05	-15.1307
Trip10	NM_134125	NM_134125	chr17:57388873-57403120	1.2898	3.68233e-05	-15.0962
Ttk	NM_001284272	NM_001284272	chr9:83728295-83765997	0.896996	2.60032e-05	-15.0741
Tk1	NM_001271729	NM_001271729	chr11:117676832-117701222	2.911	8.56685e-05	-15.0524
Nfatc1	NM_001164112	NM_001164112	chr18:80802943-80909810	0.711516	2.12852e-05	-15.0288
Hottip	NR_110441	NR_110441	chr6:52212768-52217597	0.129424	4.08957e-06	-14.9498
3830406C13Rik	NM_001284386	NM_001284386	chr14:13116716-13135745	6.06212	0.000193799	-14.933
Tmigd3	NM_001174169	NM_001174169	chr3:105673775-105726962	0.199322	6.82798e-06	-14.8333
Rabggtb	NM_001163479	NM_001163479	chr3:153570252-153575930	24.121	0.000884112	-14.7357
5930430L01Rik	NR_102383	NR_102383	chr5:149801631-149806791	0.345745	1.27891e-05	-14.7225
Pemt	NM_001290013	NM_001290013	chr11:59784115-59859991	1.40396	5.57526e-05	-14.6201
Myocd	NM_146386	NM_146386	chr11:64990071-65083491	0.15581	6.34082e-06	-14.5848
Mical1	NM_001164433	NM_001164433	chr10:41196119-41206836	2.06029	8.51024e-05	-14.5633
Slc4a2	NM_009207	NM_009207	chr5:23931049-23946765	1.36914	6.2062e-05	-14.4292
Rab17	NM_008998	NM_008998	chr1:92854709-92866197	0.306237	1.47171e-05	-14.3449
Ankzf1	NR_051998	NR_051998	chr1:75188733-75207353	2.19319	0.000105935	-14.3376
Serpina1a	NM_001252569	NM_001252569	chr12:105091504-105101829	0.407682	1.97806e-05	-14.3311
Slc25a43	NM_001085497	NM_001085497	chrX:34283626-34317302	0.0751538	3.92695e-06	-14.2242
Abi3bp	NM_001014424	NM_001014424	chr16:56477958-56690248	0.117661	6.18431e-06	-14.2157
Rorc	NR_121656	NR_121656	chr3:94176715-94202196	0.0505045	2.73143e-06	-14.1745
Rap1gap	NM_001081155	NM_001081155	chr4:137220640-137285776	3.63281	0.000202687	-14.1295
Enox2	NM_001271448	NM_001271448	chrX:46362883-46641419	1.8866	0.000105339	-14.1285
Pld1	NM_001164056	NM_001164056	chr3:27837601-28032284	0.752802	4.21057e-05	-14.126
Blm	NM_007550	NM_007550	chr7:87599878-87680005	0.487957	2.73313e-05	-14.1239
Irf7	NM_016850	NM_016850	chr7:148449081-148452323	0.273307	1.56799e-05	-14.0893
AB124611	NM_001198794	NM_001198794	chr9:21330620-21349775	1.27607	7.35074e-05	-14.0835
Shroom1	NM_001290789	NM_001290789	chr11:53270706-53281268	1.06558	6.2459e-05	-14.0584
Bdh2	NM_001172055	NM_001172055	chr3:134944184-134967389	1.39831	8.39909e-05	-14.0231
Pax3	NM_008781	NM_008781	chr1:78097841-78193711	0.147931	8.8876e-06	-14.0228
Scml2	NM_001290652	NM_001290652	chrX:157600681-157696145	0.844066	5.22984e-05	-13.9783
H2-T9	NM_010399	NM_010399	chr17:36175353-36179647	0.523963	3.36928e-05	-13.9247
Jph2	NM_001205076	NM_001205076	chr2:163161977-163223729	0.378569	2.44648e-05	-13.9176
Atp13a4	NM_172613	NM_172613	chr16:29396123-29544950	0.641057	4.15806e-05	-13.9123
Mst1r	NR_109782	NR_109782	chr9:107809219-107822714	0.267649	1.7652e-05	-13.8882
Vkorc1l1	NM_001286382	NM_001286382	chr5:130417978-130462562	4.96544	0.00033185	-13.8691
Slc31a2	NM_001290518	NM_001290518	chr4:61947462-61959446	4.39984	0.000304731	-13.8176
Asgr1	NM_009714	NM_009714	chr11:69867625-69871397	0.664974	4.70674e-05	-13.7863
Zbtb3	NM_001098237	NM_001098237	chr19:8876985-8879344	1.06043	7.51773e-05	-13.784
A630033H20Rik	NM_001122595	NM_001122595	chrX:104344265-104369000	0.365328	2.62883e-05	-13.7625
Runx1	NM_001111023	NM_001111023	chr16:92601710-92826319	0.30375	2.22251e-05	-13.7384
Add2	NM_001271859	NM_001271859	chr6:85978674-86074403	8.22423	0.000609357	-13.7203
Mlx	NM_001159384	NM_001159384	chr11:100948603-100956749	3.25267	0.000244117	-13.7018
Syt3	NM_016663	NM_016663	chr7:51639495-51655400	9.69682	0.00074792	-13.6623
Ankrd55	NM_001168403	NM_001168403	chr13:113078658-113174210	0.437998	3.47544e-05	-13.6214
Polq	NM_029977	NM_029977	chr16:37011871-37095503	0.0869001	6.90767e-06	-13.6189
Mum1l1	NM_001164633	NM_001164633	chrX:135744582-135772874	0.739529	5.92909e-05	-13.6065
Cd226	NM_178687	NM_178687	chr18:89366818-89439719	0.13481	1.08789e-05	-13.5971
Catsper4	NM_177866	NM_177866	chr4:133767882-133783298	0.208958	1.7185e-05	-13.5698
Folh1	NM_016770	NM_016770	chr7:93867485-93924374	0.881811	7.29773e-05	-13.5607
Pmm1	NM_001282040	NM_001282040	chr15:81781535-81791360	10.2983	0.0008544	-13.5571
Sh3kbp1	NM_021389	NM_021389	chrX:156065203-156413852	7.72546	0.000645125	-13.5478
Nagpa	NR_027804	NR_027804	chr16:5195372-5204105	1.50163	0.000129207	-13.5046
Olfr27	NM_146829	NM_146829	chr9:38935751-38952655	0.312174	2.69486e-05	-13.4999
NA	NM_001045481	NM_001045481	chr1:175850533-175872623	0.459073	4.04146e-05	-13.4716
Fbxo27	NM_207238	NM_207238	chr7:29477867-29484356	0.916908	8.1222e-05	-13.4626
Fmo5	NM_010232	NM_010232	chr3:97432726-97459210	0.269092	2.44133e-05	-13.4281
Cep250	NM_001129999	NM_001129999	chr2:155782293-155824636	0.405432	3.6904e-05	-13.4234
Pvrl4	NM_027893	NM_027893	chr1:173300303-173318418	0.812054	7.4088e-05	-13.42
6820408C15Rik	NR_110367	NR_110367	chr2:152241322-152270066	0.35896	3.2845e-05	-13.4159
Fen1	NM_001271614	NM_001271614	chr19:10273621-10278433	0.607588	5.60268e-05	-13.4047
Bcas1	NM_001164369	NM_001164369	chr2:170172490-170253345	0.804462	7.62066e-05	-13.3658
Pla2g5	NM_001122954	NM_001122954	chr4:138355161-138419384	0.428802	4.06842e-05	-13.3636
Golga1	NM_001290649	NM_001290649	chr2:38871675-38921061	0.761015	7.40493e-05	-13.3272
Atp11a	NR_121603	NR_121603	chr8:12757015-12868728	0.715323	6.96647e-05	-13.3259
Nrl	NM_001271916	NM_001271916	chr14:56137814-56143818	0.100326	1.02761e-05	-13.2531
Abca16	NM_001278943	NM_001278943	chr7:127553160-127688327	0.0168856	1.74494e-06	-13.2403
Rad17	NM_011233	NM_011233	chr13:101387118-101421016	0.6155	6.44161e-05	-13.2221
Mrap2	NM_001177731	NM_001177731	chr9:87039140-87078880	0.503476	5.28824e-05	-13.2168
Clec1b	NM_019985	NM_019985	chr6:129347314-129355431	0.525186	5.72423e-05	-13.1635
Tex14	NM_031386	NM_031386	chr11:87218566-87369325	0.104791	1.14508e-05	-13.1598
Mttp	NM_001163457	NM_001163457	chr3:137752818-137806352	0.165343	1.81405e-05	-13.154
Insig2	NM_001271532	NM_001271532	chr1:123200929-123229166	2.78057	0.000309446	-13.1334
Rhobtb1	NM_001252637	NM_001252637	chr10:68671299-68754532	0.596613	6.64004e-05	-13.1333
Nr1h4	NM_009108	NM_009108	chr10:88916978-88996367	0.0796015	9.30956e-06	-13.0618
Kcns2	NM_181317	NM_181317	chr15:34767109-34773162	0.198652	2.33314e-05	-13.0557
Vsir	NM_001159572	NM_001159572	chr10:59765497-60159238	0.449373	5.28524e-05	-13.0537
Nup37	NM_028334	NM_028334	chr10:87609736-87641140	1.78495	0.000211383	-13.0437
Tspan8	NM_001168680	NM_001168680	chr10:115254339-115286949	1.89517	0.000226412	-13.0311
3632454L22Rik	NR_040283	NR_040283	chrX:131556960-131594875	0.185115	2.21198e-05	-13.0308
A730082K24Rik	NR_040319	NR_040319	chr7:122092163-122127481	0.745769	9.0352e-05	-13.0109
Sox17	NM_001289467	NM_001289467	chr1:4481008-4487435	0.890779	0.000108805	-12.9991
Sytl4	NM_001290717	NM_001290717	chrX:130470923-130516351	0.312748	3.88722e-05	-12.974
Zfp869	NM_001039967	NM_001039967	chr8:72229036-72240801	1.02576	0.00012823	-12.9657
Catsper3	NM_029772	NM_029772	chr13:55885939-55910361	0.298364	3.81774e-05	-12.9321
Fam183b	NM_029283	NM_029283	chr11:58606303-58615462	1.32575	0.000169728	-12.9313
D430036J16Rik	NR_040396	NR_040396	chr9:81524998-81538763	2.07858	0.000269166	-12.9148
Comt	NM_001111063	NM_001111063	chr16:18348274-18479166	5.63134	0.000736467	-12.9006
Whrn	NM_028640	NM_028640	chr4:63075943-63157025	0.796141	0.000104298	-12.8981
Asb1	NM_001039126	NM_001039126	chr1:93437141-93456167	0.733608	9.65297e-05	-12.8918
Vamp5	NM_001080742	NM_001080742	chr6:72318042-72330462	0.283453	3.75752e-05	-12.881
Inpp5a	NM_183144	NM_183144	chr7:146575007-146768696	0.694359	9.27048e-05	-12.8708
Ngf	NM_013609	NM_013609	chr3:102273841-102324936	0.10728	1.45353e-05	-12.8495
Reep6	NM_001204931	NM_001204931	chr10:79792889-79799186	1.28025	0.000173606	-12.8483
Phf21b	NR_030731	NR_030731	chr15:84615805-84686559	0.672569	9.14958e-05	-12.8437
Ddx4	NM_010029	NM_010029	chr13:113388540-113442518	0.386624	5.36049e-05	-12.8163
Slc35c2	NM_001252573	NM_001252573	chr2:165102021-165113338	3.11243	0.000432503	-12.813
Nod1	NM_172729	NM_172729	chr6:54873935-54922606	0.29153	4.12712e-05	-12.7862
Syce2	NM_001168246	NM_001168246	chr8:87396009-87417820	6.50134	0.000943605	-12.7503
Cfap70	NM_029698	NM_029698	chr14:21213411-21271447	0.209532	3.0561e-05	-12.7432
Coq10b	NM_026424	NM_026424	chr1:55109613-55129546	1.56005	0.000227855	-12.7412
Yeats2	NM_001033237	NM_001033237	chr16:20141135-20232646	4.15759	0.000607337	-12.741
Camkk2	NM_001199676	NM_001199676	chr5:123181179-123229419	1.09103	0.000162862	-12.7098
Gatad2a	NM_001286450	NM_001286450	chr8:72430967-72520283	0.660837	0.000100645	-12.6808
Lair1	NM_178611	NM_178611	chr7:3958674-4014806	0.49535	7.93951e-05	-12.6071
Ctss	NM_001267695	NM_001267695	chr3:95330707-95360327	2.61559	0.000424076	-12.5905
Plekhg1	NM_001033253	NM_001033253	chr10:6379238-6606164	2.07691	0.000337701	-12.5864
Kctd9	NM_001285933	NM_001285933	chr14:68334154-68360367	0.377398	6.24946e-05	-12.5601
Wnt7b	NM_001163633	NM_001163633	chr15:85365866-85424138	1.05908	0.00017607	-12.5544
Clec10a	NM_010796	NM_010796	chr11:69980124-69984338	0.157199	2.68635e-05	-12.5147
Uqcc1	NR_024487	NR_024487	chr2:155672621-155756046	10.3145	0.00177712	-12.5028
Spock1	NM_001166466	NM_001166466	chr13:57522555-58009693	6.3512	0.00111701	-12.4732
Cflar	NM_001289704	NM_001289704	chr1:58768334-58816053	0.550971	9.74567e-05	-12.4649
Pgbd1	NM_001012311	NM_001012311	chr13:21513143-21532922	0.930795	0.000167985	-12.4359
Col25a1	NM_029838	NM_029838	chr3:129883762-130302801	2.03845	0.000371144	-12.4232
Hdac6	NM_010413	NM_010413	chrX:7507247-7525015	0.892118	0.00016253	-12.4223
Nox4	NM_001285835	NM_001285835	chr7:94395158-94547218	0.721369	0.000133525	-12.3994
Hormad1	NM_001289532	NM_001289532	chr3:95363598-95391782	0.0547483	1.01714e-05	-12.3941
Tmem255b	NM_001143672	NM_001143672	chr8:13435458-13461451	0.35428	6.63847e-05	-12.3818
Slc17a5	NM_001276452	NM_001276452	chr9:78384293-78435852	0.512788	9.61236e-05	-12.3812
Car1	NM_001083957	NM_001083957	chr3:14766213-14808365	0.0815709	1.53638e-05	-12.3743
Cdc14b	NM_172587	NM_172587	chr13:64293852-64376296	0.278922	5.33473e-05	-12.3522
Olfr78	NM_001168503	NM_001168503	chr7:109889234-109907985	0.244498	4.67682e-05	-12.352
Efna1	NM_001162425	NM_001162425	chr3:89075651-89084873	1.572	0.000302192	-12.3449
Add2	NM_013458	NM_013458	chr6:85978674-86074403	2.86275	0.000565816	-12.3048
Cd84	NM_001289470	NM_001289470	chr1:173769827-173820849	0.540533	0.000107885	-12.2907
Tmem248	NM_001081394	NM_001081394	chr5:130695613-130719635	7.59299	0.00154951	-12.2586
Tirap	NM_001177847	NM_001177847	chr9:34991975-35007876	0.749068	0.000153756	-12.2502
Radil	NM_001289588	NM_001289588	chr5:142960792-143027052	0.58505	0.000120774	-12.242
Aamdc	NM_001177946	NM_001177946	chr7:104698840-104728007	1.12843	0.000233341	-12.2396
Cyp39a1	NM_001285948	NM_001285948	chr17:43804320-43888380	0.401817	8.48295e-05	-12.2097
Tgfb1i1	NM_001289552	NM_001289552	chr7:135390325-135399213	0.446572	9.51878e-05	-12.1958
Speg	NM_007463	NM_007463	chr1:75371871-75428881	0.0903444	1.93522e-05	-12.1887
Tead3	NM_001098226	NM_001098226	chr17:28468617-28487750	0.377249	8.10412e-05	-12.1846
Rerg	NM_001164214	NM_001164214	chr6:137003345-137119017	1.14716	0.000246433	-12.1846
Ebf3	NM_001113415	NM_001113415	chr7:144385353-144506128	2.40916	0.000520146	-12.1773
Ptpn21	NM_011877	NM_011877	chr12:99914950-99975615	0.912602	0.000200454	-12.1525
Cblc	NM_023224	NM_023224	chr7:20365066-20382158	0.219307	4.82175e-05	-12.1511
Nfyc	NM_001048168	NM_001048168	chr4:120430039-120504184	9.96949	0.00222113	-12.132
Ager	NM_001271423	NM_001271423	chr17:34734794-34737882	0.268882	6.03737e-05	-12.1208
42619	NM_001177323	NM_001177323	chrX:34450828-34529690	2.31164	0.000524689	-12.1052
Slc39a8	NM_026228	NM_026228	chr3:135488242-135551536	0.673413	0.000153487	-12.0992
Fastkd5	NM_198176	NM_198176	chr2:130415731-130455774	3.1513	0.000719051	-12.0976
Glrx2	NM_001038594	NM_001038594	chr1:145586478-145596808	6.10455	0.00141737	-12.0725
Pls3	NM_001166454	NM_001166454	chrX:73030992-73120509	2.02279	0.000483446	-12.0307
Zfp691	NM_001145935	NM_001145935	chr4:118842122-118846800	1.04716	0.000250499	-12.0294
Adar	NM_001146296	NM_001146296	chr3:89518943-89568554	2.45862	0.000594903	-12.0129
Galnt6	NM_001161768	NM_001161768	chr15:100520345-100559807	0.0720011	1.75983e-05	-11.9984
Galnt6	NM_172451	NM_172451	chr15:100520345-100559807	0.0720552	1.80654e-05	-11.9617
Slc12a8	NM_001083902	NM_001083902	chr16:33518414-33664221	0.427047	0.00010718	-11.9601
Otx2	NM_144841	NM_144841	chr14:49277351-49287319	0.740498	0.000190324	-11.9258
Gfm2	NM_001271464	NM_001271464	chr13:97907891-97968312	2.48746	0.000643279	-11.9169
Ampd3	NM_009667	NM_009667	chr7:117911719-117955922	0.558292	0.000145107	-11.9097
Adra1a	NM_001271760	NM_001271760	chr14:67254087-67390005	1.25112	0.000329913	-11.8888
Ogfod1	NM_001093757	NM_001093757	chr8:96561097-96591822	1.47417	0.000392927	-11.8734
R3hcc1	NM_001146012	NM_001146012	chr14:70097110-70114616	1.65305	0.000444047	-11.8621
Tmem205	NM_001253869	NM_001253869	chr9:21725452-21740316	6.00323	0.00164875	-11.8301
Hiatl1	NM_001083901	NM_001083901	chr13:65166337-65214290	0.994783	0.000273787	-11.8271
Esr2	NM_010157	NM_010157	chr12:77221405-77278246	0.316061	8.71048e-05	-11.8252
Rprd1b	NM_001291136	NM_001291136	chr2:157854232-157917533	1.4717	0.000405629	-11.825
Rbfox3	NM_001039167	NM_001039167	chr11:118351073-118772911	1.89504	0.000525135	-11.8173
Frk	NM_001159544	NM_001159544	chr10:34203205-34331036	0.446858	0.000124344	-11.8113
Zfand4	NM_001290339	NM_001290339	chr6:116214236-116280322	0.967973	0.000271031	-11.8023
Glyctk	NM_174846	NM_174846	chr9:106055190-106060469	0.51253	0.000143843	-11.7989
Tnnt1	NM_001277904	NM_001277904	chr7:4456171-4467577	0.555964	0.000160285	-11.7601
Ppara	NM_011144	NM_011144	chr15:85565993-85637281	0.295937	8.55813e-05	-11.7557
Pir	NM_001301402	NM_001301402	chrX:160707362-160810945	0.170997	4.96554e-05	-11.7497
Ubxn10	NM_001285930	NM_001285930	chr4:138265751-138300490	0.367489	0.000107346	-11.7412
Popdc2	NM_022318	NM_022318	chr16:38362258-38378302	0.0858107	2.56803e-05	-11.7063
Theg	NM_011583	NM_011583	chr10:79039221-79049881	0.399368	0.000120053	-11.6998
Ssx2ip	NM_001253769	NM_001253769	chr3:146067605-146103101	0.955727	0.000293438	-11.6693
D16Ertd472e	NM_025967	NM_025967	chr16:78540580-78576933	0.40347	0.000123877	-11.6693
Ccne2	NM_001282943	NM_001282943	chr4:11118497-11181406	1.934	0.000596861	-11.6619
Cyld	NM_001128171	NM_001128171	chr8:91220926-91275845	0.980759	0.000304252	-11.6544
Ssmem1	NM_029373	NM_029373	chr6:30459848-30470253	0.357031	0.00011137	-11.6465
Crhr2	NM_001288619	NM_001288619	chr6:55040042-55083010	0.38281	0.000120835	-11.6294
Gsn	NM_001206369	NM_001206369	chr2:35111878-35163422	1.1139	0.000353866	-11.6201
C130046K22Rik	NR_102388	NR_102388	chr11:103559037-103586887	0.532048	0.000169655	-11.6147
Syk	NM_011518	NM_011518	chr13:52678805-52744161	0.333411	0.000106431	-11.6132
Tmem8c	NM_025376	NM_025376	chr2:26917155-26927681	0.0708635	2.29533e-05	-11.5921
Pus1	NM_019700	NM_019700	chr5:111202685-111209634	0.331822	0.000109018	-11.5716
Nsfl1c	NM_198326	NM_198326	chr2:151319917-151337046	2.81146	0.000929382	-11.5628
Kctd10	NM_001159941	NM_001159941	chr5:114764949-114830514	13.5979	0.00454686	-11.5462
Pld5	NM_001195816	NM_001195816	chr1:177892436-178205443	0.58824	0.000198807	-11.5308
Tjap1	NM_001252475	NM_001252475	chr17:46394799-46419975	1.97721	0.000678885	-11.508
Dazap1	NM_001122605	NM_001122605	chr10:79727735-79751158	0.996939	0.000350725	-11.4729
Zfp862-ps	NR_015597	NR_015597	chr6:48454337-48484831	0.662558	0.000234988	-11.4612
Tnpo1	NM_001048267	NM_001048267	chr13:99612035-99696339	0.794814	0.000282797	-11.4566
Pklr	NM_013631	NM_013631	chr3:88940063-88950516	0.29556	0.000105892	-11.4466
Ackr2	NM_021609	NM_021609	chr9:121807472-121820189	0.395483	0.000141919	-11.4443
Dmrtc1a	NM_001038616	NM_001038616	chrX:100098559-100104026	0.201305	7.25666e-05	-11.4378
Ano7	NM_001271884	NM_001271884	chr1:95270472-95300881	0.243769	8.88113e-05	-11.4225
Bcl2l1	NM_001289717	NM_001289717	chr2:152579908-152657464	1.24783	0.000455001	-11.4213
Dnajc12	NM_001253685	NM_001253685	chr10:62845190-62871588	1.36237	0.000503644	-11.4014
Fuk	NR_052009	NR_052009	chr8:113406355-113426388	0.692429	0.00025654	-11.3983
Flnb	NM_001081427	NM_001081427	chr14:8650470-8784101	1.60324	0.000596362	-11.3925
Zfp428	NR_110958	NR_110958	chr7:25292105-25300701	6.24717	0.00232531	-11.3916
Slc4a10	NM_001242382	NM_001242382	chr2:61884571-62164800	2.64023	0.000997716	-11.3697
Glmn	NM_133248	NM_133248	chr5:107963729-108090872	5.56066	0.00215128	-11.3358
Pgf	NM_001271705	NM_001271705	chr12:86507588-86518263	1.29883	0.000502901	-11.3347
Galnt1	NM_013814	NM_013814	chr18:24363844-24445317	0.835448	0.000326087	-11.3231
Myl1	NM_021285	NM_021285	chr1:66970869-66991630	0.0298185	1.17845e-05	-11.3051
Nxf2	NM_001289735	NM_001289735	chrX:131479064-131499293	0.176096	7.0728e-05	-11.2818
Ifi47	NM_001271677	NM_001271677	chr11:48851161-48948889	0.646765	0.000262817	-11.265
Itpr2	NM_010586	NM_010586	chr6:146056820-146450745	0.263336	0.000107714	-11.2555
Hdhd2	NM_001039201	NM_001039201	chr18:77182853-77210910	0.935421	0.000383607	-11.2518
Ntf3	NM_001164034	NM_001164034	chr6:126051429-126116762	1.14529	0.000475096	-11.2352
Ap3m2	NM_001122820	NM_001122820	chr8:23897825-23916126	1.04199	0.000433371	-11.2315
Tfap2c	NM_009335	NM_009335	chr2:172375092-172384121	1.15856	0.000482588	-11.2292
Ccdc127	NM_024201	NM_024201	chr13:74487764-74503231	4.61598	0.00195893	-11.2024
Deptor	NM_145470	NM_145470	chr15:54931471-55090828	0.415424	0.000179008	-11.1803
Smyd1	NM_009762	NM_009762	chr6:71163933-71212275	0.992951	0.000429747	-11.174
Xndc1	NM_001286690	NM_001286690	chr7:109214004-109245378	0.761199	0.000333563	-11.1561
Slc2a9	NM_001102415	NM_001102415	chr5:38740511-38893391	0.368826	0.000161752	-11.1549
Prr5l	NM_175181	NM_175181	chr2:101554441-101679137	0.80552	0.000355023	-11.1478
Mfap3l	NM_027756	NM_027756	chr8:63111621-63155528	0.597938	0.000270857	-11.1082
Tarbp2	NM_001253795	NM_001253795	chr15:102348622-102354107	4.51727	0.00207269	-11.0897
Cpeb1	NM_001252525	NM_001252525	chr7:88491911-88599644	0.359521	0.000166479	-11.0765
Itih4	NM_018746	NM_018746	chr14:31699661-31715172	0.0127835	5.97795e-06	-11.0623
Rabggtb	NR_028097	NR_028097	chr3:153570252-153575930	13.5328	0.00643098	-11.0391
Rtel1	NM_001001882	NM_001001882	chr2:181054428-181091321	2.39018	0.00116058	-11.0081
Naa60	NM_001290689	NM_001290689	chr16:3884618-3904781	0.592283	0.0002902	-10.995
Ccdc157	NM_177616	NM_177616	chr11:4035162-4060296	0.360465	0.000176877	-10.9929
Gtpbp8	NM_001159329	NM_001159329	chr16:44738991-44746476	1.31946	0.000648239	-10.9911
Arnt	NM_001037737	NM_001037737	chr3:95238311-95301161	1.35002	0.000664285	-10.9889
Tead4	NM_011567	NM_011567	chr6:128177160-128250831	0.211502	0.000105399	-10.9706
Tfeb	NM_011549	NM_011549	chr17:47873985-47929365	0.935784	0.000472387	-10.952
Slc25a43	NR_075096	NR_075096	chrX:34283626-34317302	0.00519649	2.64e-06	-10.9428
Tifab	NM_145976	NM_145976	chr13:56275063-56280246	0.466924	0.000239059	-10.9316
Dcaf12l1	NM_178739	NM_178739	chrX:42139743-42143374	2.19094	0.00112212	-10.9311
Fut10	NM_001286425	NM_001286425	chr8:32297802-32372396	2.15075	0.00110616	-10.9251
Ccdc151	NM_001163787	NM_001163787	chr9:21794314-21807078	0.54396	0.000288015	-10.8831
Shroom3	NM_001077595	NM_001077595	chr5:93112460-93394785	0.533667	0.000284623	-10.8727
Mmp19	NM_021412	NM_021412	chr10:128227965-128241426	0.211966	0.000114473	-10.8546
Rpap1	NM_177294	NM_177294	chr2:119589694-119613273	0.966374	0.000522341	-10.8534
Myc	NM_001177354	NM_001177354	chr15:61816895-61821916	2.69532	0.00148161	-10.8291
Chfr	NM_001289578	NM_001289578	chr5:110564848-110605523	1.8267	0.00101507	-10.8134
Ankrd10	NR_030781	NR_030781	chr8:11611580-11635757	0.923885	0.000521858	-10.7898
Nap1l4	NM_001285490	NM_001285490	chr7:150699483-150735025	2.89696	0.00164071	-10.786
Nrp2	NM_010939	NM_010939	chr1:62749890-62865266	2.34499	0.00136152	-10.7501
Rarb	NM_001289762	NM_001289762	chr14:17263353-17914845	1.24283	0.000727305	-10.7388
Clec4a2	NM_011999	NM_011999	chr6:123072707-123094017	0.388104	0.000228729	-10.7286
Itih4	NM_001159299	NM_001159299	chr14:31699661-31715172	0.0128425	7.59266e-06	-10.724
Sp4	NM_001166385	NM_001166385	chr12:119470158-119539913	0.409881	0.000246509	-10.6993
Cacnb3	NM_001286226	NM_001286226	chr15:98462758-98474967	1.80469	0.00113895	-10.6298
Il1rap	NM_001159317	NM_001159317	chr16:26581790-26755588	0.23824	0.0001548	-10.5878
Mthfr	NM_001161798	NM_001161798	chr4:147413185-147433671	1.03939	0.000679087	-10.5799
Hmbs	NM_001110251	NM_001110251	chr9:44144430-44152311	0.453056	0.000297084	-10.5746
Gas7	NM_008088	NM_008088	chr11:67346499-67502494	1.47327	0.000977927	-10.557
Gsta3	NM_010356	NM_010356	chr1:21230665-21255656	0.280345	0.000186607	-10.553
Ctage5	NM_001165253	NM_001165253	chr12:60230732-60291207	4.76247	0.00328758	-10.5005
Dpf3	NM_001267626	NM_001267626	chr12:84314737-84828686	0.47476	0.000330329	-10.4891
Nr1h4	NM_001163700	NM_001163700	chr10:88916978-88996367	0.00903568	6.34305e-06	-10.4762
Prex2	NM_001033636	NM_001033636	chr1:10983545-11293763	0.245274	0.000178757	-10.4222
Hk3	NM_001206392	NM_001206392	chr13:55050792-55122746	0.498034	0.000376206	-10.3705
Prrg1	NM_001164275	NM_001164275	chrX:75694948-75829236	0.18322	0.000140197	-10.3519
Elmod3	NM_144917	NM_144917	chr6:72515915-72548407	1.14371	0.000875988	-10.3505
Ube2w	NR_073122	NR_073122	chr1:16530868-16609419	0.582881	0.000452824	-10.33
Kansl2	NM_001289439	NM_001289439	chr15:98348088-98364700	0.494371	0.000386279	-10.3217
Casp9	NM_001277932	NM_001277932	chr4:141349526-141381918	0.332752	0.000261781	-10.3119
Haus2	NM_001290807	NM_001290807	chr2:120429973-120447295	1.50829	0.00120428	-10.2905
Trim11	NM_001290988	NM_001290988	chr11:58791594-58804964	0.557952	0.000452824	-10.267
C1qtnf1	NM_001204130	NM_001204130	chr11:118289770-118316309	3.50222	0.00284703	-10.2646
Gm4952	NM_001013762	NM_001013762	chr19:12674473-12702106	0.234432	0.000192562	-10.2496
Acer2	NM_001290541	NM_001290541	chr4:86520317-86578394	1.05077	0.000864828	-10.2468
Smc5	NM_001252685	NM_001252685	chr19:23280930-23348387	2.49682	0.00207403	-10.2334
Adck5	NR_073123	NR_073123	chr15:76406788-76438021	2.6307	0.00219818	-10.2249
Phc2	NM_018774	NM_018774	chr4:128331945-128430125	4.81187	0.00404906	-10.2148
Ehbp1l1	NM_001114596	NM_001114596	chr19:5707373-5726317	2.06873	0.00174744	-10.2093
Ncoa4	NM_019744	NM_019744	chr14:32973072-32993041	4.44152	0.00375789	-10.2069
Pi4k2b	NM_028744	NM_028744	chr5:53132812-53160583	0.249282	0.000216129	-10.1717
Trim15	NM_001024134	NM_001024134	chr17:36997635-37004155	0.289186	0.000258129	-10.1297
Zmym5	NM_144842	NM_144842	chr14:57409421-57430553	11.806	0.0107769	-10.0974
Ephb1	NM_001168296	NM_001168296	chr9:101824457-102257023	0.590687	0.000542331	-10.089
Spo11	NM_001083960	NM_001083960	chr2:172805342-172819077	0.631271	0.000580999	-10.0855
Zfx	NM_011768	NM_011768	chrX:91319969-91368746	6.63155	0.00622226	-10.0577
Hs3st5	NM_001081208	NM_001081208	chr10:36226612-36554200	0.211612	0.000199174	-10.0532
Nrap	NM_198059	NM_198059	chr19:56362427-56464528	0.428149	0.000410371	-10.027
Fam169a	NM_001100458	NM_001100458	chr13:97837241-97907881	2.76707	0.00271777	-9.99172
Nlrx1	NM_001163743	NM_001163743	chr9:44060795-44076682	0.063743	6.30864e-05	-9.98072
Tctn1	NR_104441	NR_104441	chr5:122659737-122714469	0.515402	0.000526679	-9.93456
2410004P03Rik	NM_001201333	NM_001201333	chr12:17011763-17018533	0.099876	0.000104807	-9.89625
Aanat	NR_033223	NR_033223	chr11:116455000-116458994	0.065053	6.87442e-05	-9.88616
1700007B14Rik	NM_001164235	NM_001164235	chr8:77972592-78508406	0.079519	8.40771e-05	-9.88537
Mx1	NM_010846	NM_010846	chr16:97668641-97684513	0.177181	0.000188239	-9.87845
Gpm6b	NM_001177958	NM_001177958	chrX:162676874-162826965	2.36814	0.00253858	-9.86552
Pan2	NM_001252327	NM_001252327	chr10:127740390-127758414	0.580482	0.000623096	-9.86358
Bend7	NM_001190400	NM_001190400	chr2:4638876-4723192	0.560578	0.000605384	-9.85485
Dab2ip	NM_001114124	NM_001114124	chr2:35405053-35586514	0.269946	0.000296912	-9.82842
Dmpk	NM_001190491	NM_001190491	chr7:19669197-19679169	0.00289103	3.20639e-06	-9.81641
Nfkb2	NM_001177369	NM_001177369	chr19:46379226-46401646	0.346476	0.000397029	-9.7693
Dmbx1	NM_130865	NM_130865	chr4:115587723-115612531	0.0134683	1.55037e-05	-9.76274
Zfp740	NM_001289694	NM_001289694	chr15:102034075-102046041	1.01865	0.00119384	-9.73683
Eya2	NM_001271962	NM_001271962	chr2:165420527-165597227	0.40178	0.000471488	-9.73497
Xlr	NM_011725	NM_011725	chrX:51080294-51100883	0.173273	0.000205602	-9.71897
Alg11	NM_183142	NM_183142	chr8:23171192-23182099	2.13201	0.00257437	-9.69378
Calcr	NM_001042725	NM_001042725	chr6:3635719-3714713	2.49478	0.00302622	-9.68718
4921539E11Rik	NM_027612	NM_027612	chr4:102903050-102963468	0.143027	0.000175225	-9.67286
Rcan2	NM_001286653	NM_001286653	chr17:43938799-44176465	4.29582	0.00528324	-9.6673
Efcab6	NM_001161628	NM_001161628	chr15:83697141-83895779	0.172244	0.000216074	-9.63872
Lclat1	NM_001081071	NM_001081071	chr17:73457324-73592706	1.36885	0.001724	-9.63299
Otof	NM_001100395	NM_001100395	chr5:30669350-30764305	0.0846883	0.000106701	-9.63244
Accs	NM_183220	NM_183220	chr2:93673623-93690100	0.668521	0.000844573	-9.62853
C77080	NM_001285866	NM_001285866	chr4:128867038-128938648	0.655861	0.000836989	-9.61397
Pth1r	NM_011199	NM_011199	chr9:110624588-110649649	1.49304	0.00191811	-9.60435
Heph	NM_010417	NM_010417	chrX:93650774-93769823	0.0497687	6.41292e-05	-9.60004
Adgrg2	NM_001079857	NM_001079857	chrX:156828621-156936008	0.194044	0.000250706	-9.59617
Kcnq2	NM_001006669	NM_001006669	chr2:180810283-180869930	0.969897	0.00126847	-9.5786
Camk1d	NM_001290375	NM_001290375	chr2:5214502-5635808	1.78737	0.00243844	-9.51767
Gal3st1	NM_001177703	NM_001177703	chr11:3883638-3899331	0.547401	0.000753276	-9.5052
Nlrx1	NM_178420	NM_178420	chr9:44060795-44076682	0.14459	0.000202656	-9.47872
Sec16b	NM_001159986	NM_001159986	chr1:159436926-159498555	0.161868	0.000228376	-9.46919
Nde1	NM_001285504	NM_001285504	chr16:14163367-14193016	1.69363	0.00244904	-9.43369
Htatip2	NM_001146053	NM_001146053	chr7:57014475-57029369	0.839562	0.00121492	-9.43263
Pear1	NM_001032414	NM_001032414	chr3:87553018-87572875	2.44486	0.0035406	-9.43154
Gcat	NM_001161712	NM_001161712	chr15:78861303-78873988	0.0988192	0.000146429	-9.39845
Rpl37rt	NM_001271591	NM_001271591	chr5:115552930-115560277	6.9517	0.0103697	-9.38885
Trp63	NM_001127259	NM_001127259	chr16:25683850-25892174	0.259517	0.000390791	-9.37522
Fbxl13	NM_001199632	NM_001199632	chr5:20989664-21151423	0.0947946	0.000146986	-9.33298
P3h1	NM_019782	NM_019782	chr4:118905519-118921582	0.172061	0.000268996	-9.32112
Klhl32	NM_001033531	NM_001033531	chr4:24544419-24778233	0.25595	0.000404923	-9.304
Itgb4	NM_001005608	NM_001005608	chr11:115836038-115874033	0.114687	0.000182824	-9.29304
Chrnb3	NM_173212	NM_173212	chr8:28479182-28510202	0.91843	0.00146985	-9.28736
Ptpn22	NR_104070	NR_104070	chr3:103663717-103716175	0.00660827	1.07878e-05	-9.25873
Msh4	NM_001282054	NM_001282054	chr3:153520104-153569102	0.0994337	0.000165353	-9.23205
Lcorl	NM_001163073	NM_001163073	chr5:46061163-46248779	0.428513	0.000717702	-9.22174
Azi2	NM_001286508	NM_001286508	chr9:117949639-118059314	3.98746	0.00674613	-9.20719
Tmem184b	NM_001253817	NM_001253817	chr15:79191113-79233733	2.57512	0.00446577	-9.17151
Pcdh15	NM_001142736	NM_001142736	chr10:73284614-74112477	0.94631	0.00164952	-9.16412
Med16	NM_001163276	NM_001163276	chr10:79357451-79371683	1.96721	0.00343632	-9.16107
Slc26a5	NM_001289787	NM_001289787	chr5:21314818-21371422	0.600328	0.00106135	-9.14371
Slc29a1	NM_001199115	NM_001199115	chr17:45722148-45736552	1.79755	0.00319858	-9.13438
Crx	NM_007770	NM_007770	chr7:16451295-16465304	1.24027	0.0022114	-9.13148
Zfp568	NM_001033355	NM_001033355	chr7:30768973-30813301	1.56809	0.00283643	-9.11071
Mc2r	NM_008560	NM_008560	chr18:68566552-68588974	0.538485	0.000996652	-9.0776
Tpd52	NM_001025262	NM_001025262	chr3:8929435-9004515	0.907389	0.0017001	-9.05996
Ctps2	NM_001168569	NM_001168569	chrX:159339491-159472473	0.0696299	0.000131477	-9.04875
Fhl1	NM_001287800	NM_001287800	chrX:53984937-54046523	13.1063	0.024935	-9.03788
St3gal3	NM_001161774	NM_001161774	chr4:117604757-117807551	0.10368	0.000204084	-8.98876
Cdc6	NM_001025779	NM_001025779	chr11:98769202-98785256	0.603008	0.00118967	-8.98547
Tec	NM_013689	NM_013689	chr5:73146956-73259687	0.0341672	6.80473e-05	-8.97186
Dtna	NM_207650	NM_207650	chr18:23468520-23818220	1.54697	0.00308523	-8.96985
Zfp764	NM_001167832	NM_001167832	chr7:134547181-134550336	1.19159	0.00239857	-8.9565
Plin5	NM_025874	NM_025874	chr17:56251023-56256971	0.226234	0.000458785	-8.94578
Zfp212	NM_145576	NM_145576	chr6:47870566-47882636	3.27163	0.00675558	-8.91971
Tyw3	NM_001168358	NM_001168358	chr3:154239483-154286146	0.504822	0.00104819	-8.91173
A130010J15Rik	NM_001160360	NM_001160360	chr1:194999662-195027740	3.44532	0.00725126	-8.89219
Ebf2	NM_010095	NM_010095	chr14:67852128-68049789	2.0135	0.00431477	-8.86621
Tmem220	NM_001291042	NM_001291042	chr11:66838655-66848814	0.0572926	0.000123127	-8.86205
Apaf1	NM_009684	NM_009684	chr10:90452055-90545488	5.63737	0.0122287	-8.8486
Homer2	NM_011983	NM_011983	chr7:88745366-88851811	3.85232	0.00844944	-8.83265
Ldb2	NM_001077398	NM_001077398	chr5:44863371-45190985	1.16229	0.00256414	-8.82428
Alad	NM_001276446	NM_001276446	chr4:62167017-62181097	2.56225	0.00582317	-8.78139
Aspscr1	NM_198223	NM_198223	chr11:120534286-120570760	1.78908	0.00407427	-8.77846
Slc25a40	NM_001289596	NM_001289596	chr5:8422837-8454839	0.147042	0.000343208	-8.74293
Tgtp1	NM_011579	NM_011579	chr11:48798830-48805756	0.0147256	3.45152e-05	-8.73688
Samd4	NM_001037221	NM_001037221	chr14:47502639-47725492	0.829685	0.00196345	-8.72303
Cyp2r1	NR_110407	NR_110407	chr7:121693676-121706486	0.0460069	0.000111274	-8.69158
Rbpms	NM_001286168	NM_001286168	chr8:34893115-35040335	0.23014	0.000573561	-8.64835
Adam33	NM_033615	NM_033615	chr2:130876552-130889550	0.124676	0.000310785	-8.64806
Myo9b	NM_001142323	NM_001142323	chr8:73796612-73884611	0.636431	0.00158997	-8.64486
Pars2	NM_001285783	NM_001285783	chr4:106323673-106327887	2.63501	0.00665566	-8.62901
Tnf	NM_013693	NM_013693	chr17:35336311-35338952	0.165612	0.000418935	-8.62687
Clmn	NM_053155	NM_053155	chr12:106001323-106103286	0.363368	0.000936228	-8.60036
Trpm3	NM_001035240	NM_001035240	chr19:22213606-23064374	0.214118	0.000556639	-8.58745
Rora	NM_013646	NM_013646	chr9:68501592-69236053	1.94624	0.00510866	-8.57353
Sytl5	NM_001290728	NM_001290728	chrX:9462746-9575990	0.0800632	0.000217307	-8.52526
Sorbs3	NM_011366	NM_011366	chr14:70580274-70607478	2.2242	0.00612915	-8.50339
Prepl	NM_145984	NM_145984	chr17:85427686-85489614	0.630451	0.00177452	-8.47281
Insig2	NM_001271531	NM_001271531	chr1:123200929-123229166	4.95419	0.0141357	-8.45316
Pcdh15	NM_023115	NM_023115	chr10:73284614-74112477	0.438981	0.00125305	-8.45257
Ldb3	NM_001039074	NM_001039074	chr14:35339884-35401867	0.532213	0.00152803	-8.44418
Otud5	NM_138604	NM_138604	chrX:7418956-7453752	0.393298	0.00113511	-8.43665
Bcl2l11	NM_207681	NM_207681	chr2:127951773-127988283	0.849684	0.00246027	-8.43197
Gnl3l	NM_001168600	NM_001168600	chrX:147417675-147451865	12.0211	0.0349946	-8.42422
Tnik	NM_001163008	NM_001163008	chr3:28162135-28569507	1.04381	0.00313334	-8.37994
Zfp451	NM_001290699	NM_001290699	chr1:33818385-33871440	1.52701	0.00463091	-8.3652
Msantd3	NM_001145925	NM_001145925	chr4:48552817-48574792	5.77634	0.0176206	-8.35675
Cd83	NM_009856	NM_009856	chr13:43880480-43898502	3.4528	0.0108917	-8.30839
Gm4890	NR_045823	NR_045823	chr8:81818976-81831673	0.0959703	0.000315746	-8.24768
Itgb6	NM_001159564	NM_001159564	chr2:60436348-60560660	0.0793538	0.000274715	-8.17422
Clec4n	NM_020001	NM_020001	chr6:123179860-123197042	0.481266	0.0016687	-8.17197
Mdm1	NM_010785	NM_010785	chr10:117578842-117606055	0.452987	0.00164445	-8.10572
Lamb3	NM_008484	NM_008484	chr1:195128187-195170072	0.46688	0.00173427	-8.07258
Dph3	NR_104303	NR_104303	chr14:32893702-32898878	1.44776	0.00544097	-8.05574
Phka1	NM_173021	NM_173021	chrX:99709313-99839585	1.08768	0.00421836	-8.01035
Sec23b	NM_001252544	NM_001252544	chr2:144381964-144416489	4.14973	0.0162525	-7.99621
Tsr2	NR_028392	NR_028392	chrX:147481712-147531086	5.80102	0.0234481	-7.95069
Axl	NM_001190974	NM_001190974	chr7:26541518-26573752	0.443063	0.00179116	-7.95047
Cpeb3	NM_198300	NM_198300	chr19:37095780-37281961	0.472828	0.00191972	-7.94427
Slc8b1	NM_001177595	NM_001177595	chr5:120961200-120984033	0.373579	0.00154008	-7.92227
Sqrdl	NM_001162503	NM_001162503	chr2:122591094-122635287	1.4769	0.00625984	-7.88223
Zfp281	NM_001160251	NM_001160251	chr1:138521477-138526968	10.2755	0.0439729	-7.86839
Abcc9	NM_021042	NM_021042	chr6:142536381-142650794	0.0919984	0.000394661	-7.86485
Capg	NM_007599	NM_007599	chr6:72494384-72512977	1.89435	0.00818748	-7.85407
Sct	NM_011328	NM_011328	chr7:148464227-148465032	0.620779	0.0026894	-7.85065
Rapgef4	NM_001204165	NM_001204165	chr2:71819271-72095531	4.51076	0.0196198	-7.84491
Bcor	NM_175045	NM_175045	chrX:11613863-11737481	1.99936	0.00877074	-7.83263
Pus10	NM_028956	NM_028956	chr11:23546478-23632876	5.85488	0.0259717	-7.81656
Mapk8ip3	NM_001163453	NM_001163453	chr17:25033444-25073922	1.16066	0.00515693	-7.81422
Zfp516	NM_183033	NM_183033	chr18:83080270-83174706	3.36357	0.0152097	-7.78886
Gprc5c	NM_001110338	NM_001110338	chr11:114712845-114733931	0.307627	0.0014345	-7.74449
Stk32c	NM_001162540	NM_001162540	chr7:146289536-146428872	1.92465	0.00903982	-7.73408
Plxnb2	NM_001284506	NM_001284506	chr15:88985975-89011218	11.8305	0.0555743	-7.73388
Tpm1	NM_001164250	NM_001164250	chr9:66870399-66897020	2.5056	0.0121135	-7.69239
Tbx1	NM_011532	NM_011532	chr16:18581796-18590764	0.500888	0.0024335	-7.68531
Pou2f2	NM_011138	NM_011138	chr7:25876133-25917479	0.155023	0.000780671	-7.63355
Fgd2	NM_001159538	NM_001159538	chr17:29497858-29516480	0.202088	0.0010292	-7.61732
Zfp568	NM_001167873	NM_001167873	chr7:30768973-30813301	0.375004	0.00192665	-7.60467
Tmem241	NM_001289667	NM_001289667	chr18:12139811-12280046	0.242129	0.0012448	-7.60371
BC021785	NM_001001489	NM_001001489	chr10:39666717-39706452	0.0756542	0.000412251	-7.51975
Eda2r	NM_001161432	NM_001161432	chrX:94529179-94572548	0.279283	0.00154786	-7.49531
Naaa	NM_001163687	NM_001163687	chr5:92686685-92707207	0.0106003	6.32711e-05	-7.38834
Zfp513	NM_175311	NM_175311	chr5:31235515-31651218	1.20481	0.00726057	-7.37451
Stx16	NM_001102425	NM_001102425	chr2:173902551-173925272	6.0017	0.0373225	-7.32918
Dnajb2	NM_020266	NM_020266	chr1:75232997-75242267	1.09395	0.00683537	-7.32231
Mgme1	NM_001289631	NM_001289631	chr2:144096639-144106963	2.43294	0.0155663	-7.28813
Kcnj16	NM_010604	NM_010604	chr11:110829346-110889281	2.24459	0.0144644	-7.2778
Btn2a2	NM_001289614	NM_001289614	chr13:23568931-23580726	0.273847	0.00176555	-7.27711
Hormad1	NM_026489	NM_026489	chr3:95363598-95391782	0.00029188	1.89802e-06	-7.26474
Prom1	NM_008935	NM_008935	chr5:44384860-44492975	0.871206	0.0056773	-7.26166
Ralgps2	NM_001159965	NM_001159965	chr1:158734296-158869757	0.0769117	0.000520833	-7.20624
Pitpnb	NM_019640	NM_019640	chr5:111759716-111817379	0.656382	0.00446629	-7.19931
Pacsin3	NM_001289678	NM_001289678	chr2:91096321-91104837	0.0437899	0.000300456	-7.1873
Casc4	NM_177054	NM_177054	chr2:121692705-121761943	1.81706	0.0125131	-7.18202
Itk	NM_001281966	NM_001281966	chr11:46138649-46203017	0.00457297	3.17204e-05	-7.17158
Pdp1	NM_001290387	NM_001290387	chr4:11885329-11893597	2.21887	0.0154182	-7.16905
Cep57l1	NM_029132	NM_029132	chr10:41438645-41529674	1.55601	0.0109273	-7.15377
Slc44a2	NM_152808	NM_152808	chr9:21125162-21159472	0.0346818	0.000248104	-7.12709
Mlst8	NM_019988	NM_019988	chr17:24610494-24616023	2.55439	0.0185754	-7.10344
Cttnbp2nl	NM_001163333	NM_001163333	chr3:104804832-104856064	1.9607	0.0142768	-7.10156
Cbfa2t3	NM_009824	NM_009824	chr8:125149035-125223009	0.0950535	0.000697346	-7.09072
Nfatc2	NM_001136073	NM_001136073	chr2:168301909-168427157	0.248637	0.00190497	-7.02813
Prom2	NM_138750	NM_138750	chr2:127352688-127367153	0.202527	0.00157031	-7.01092
Frem1	NM_177863	NM_177863	chr4:82543823-82698071	0.00747411	6.21889e-05	-6.9091
Hsf4	NM_011939	NM_011939	chr8:107793700-107799745	0.276867	0.00235526	-6.87716
Btn2a2	NM_175938	NM_175938	chr13:23568931-23580726	0.00265435	2.26244e-05	-6.87434
Esr2	NM_207707	NM_207707	chr12:77221405-77278246	0.000704562	6.16452e-06	-6.83659
Mybpc1	NM_001252372	NM_001252372	chr10:87981023-88067897	0.00889041	7.81244e-05	-6.83033
Slco1a5	NM_001267707	NM_001267707	chr6:142182747-142271501	0.0633871	0.00055817	-6.82734
B4galnt1	NM_001244618	NM_001244618	chr10:126602211-126609396	2.39614	0.0212225	-6.81898
Gimap1	NM_008376	NM_008376	chr6:48689045-48693794	2.86304	0.0256629	-6.80172
Renbp	NM_001164704	NM_001164704	chrX:71167459-71176189	2.0653	0.018597	-6.79514
Cacna1s	NM_001081023	NM_001081023	chr1:137949477-138016399	0.128001	0.00116637	-6.77799
Clec16a	NM_177562	NM_177562	chr16:10545431-10744971	1.9859	0.0184832	-6.74744
Tal1	NM_001287388	NM_001287388	chr4:114729030-114744360	1.07682	0.0100986	-6.73648
Kcnj11	NM_001204411	NM_001204411	chr7:53352492-53356134	0.54429	0.00511127	-6.73455
Cntn5	NM_001033359	NM_001033359	chr9:9660890-10904775	0.366865	0.00345626	-6.72989
Cdyl	NM_009881	NM_009881	chr13:35751730-35965933	1.79485	0.0169566	-6.72587
Lrrc43	NM_001033461	NM_001033461	chr5:123939333-123958214	0.256531	0.00243657	-6.71814
Smagp	NM_001285414	NM_001285414	chr15:100451770-100467371	1.81145	0.0176146	-6.68423
Tap1	NM_001161730	NM_001161730	chr17:34324500-34334170	0.457907	0.0045111	-6.66543
Slc38a10	NM_001164800	NM_001164800	chr11:119965264-120012665	0.0960159	0.000959363	-6.64505
Samd7	NR_028060	NR_028060	chr3:30645214-30666096	0.291755	0.0030574	-6.57631
Tmem173	NM_001289591	NM_001289591	chr18:35893331-35900208	0.0491131	0.000546054	-6.49092
Ehmt1	NM_001012518	NM_001012518	chr2:24646288-24775129	2.92768	0.033201	-6.46239
Wbp1l	NM_001177813	NM_001177813	chr19:46673595-46731879	10.1037	0.115637	-6.44914
Nrde2	NM_183155	NM_183155	chr12:101363659-101397863	0.962154	0.0110463	-6.44463
NA	NR_110340	NR_110340	chr12:106454964-106460947	0.493986	0.00584777	-6.40044
Rsph14	NM_027730	NM_027730	chr10:74420221-74495331	0.175531	0.00209841	-6.38629
Sun1	NM_024451	NM_024451	chr5:139676590-139725793	0.830305	0.0100719	-6.36523
Sec16b	NR_027641	NR_027641	chr1:159436926-159498555	0.000451492	5.65311e-06	-6.31951
Hormad1	NM_001289534	NM_001289534	chr3:95363598-95391782	0.00010702	1.37572e-06	-6.28155
Phactr3	NM_001007154	NM_001007154	chr2:177853679-178073197	3.82724	0.0493161	-6.2781
Cep55	NM_028760	NM_028760	chr19:38129514-38148915	0.201058	0.00266269	-6.23858
Sun2	NM_001205345	NM_001205345	chr15:79554497-79572966	0.276186	0.00371088	-6.21774
Trim12c	NM_175677	NM_175677	chr7:111487267-111501872	0.00182748	2.49177e-05	-6.19654
Tdrd6	NM_198418	NM_198418	chr17:43752283-43767248	0.00217569	3.06741e-05	-6.14831
Bdnf	NM_001285416	NM_001285416	chr2:109514856-109567200	0.379336	0.00539712	-6.13514
Skor1	NM_001163755	NM_001163755	chr9:62985970-62996768	0.0065977	9.44762e-05	-6.12587
Pex2	NM_008994	NM_008994	chr3:5560187-5576248	1.33704	0.0194052	-6.10646
Cct6b	NM_001291242	NM_001291242	chr11:82532749-82577823	0.00023636	3.44715e-06	-6.09943
Dedd	NM_011615	NM_011615	chr1:173259275-173275776	10.7177	0.161776	-6.04985
Ccdc30	NM_028506	NM_028506	chr4:118995497-119088126	0.0401324	0.000609464	-6.04108
Zfp182	NM_001013387	NM_001013387	chrX:20603309-20639164	1.30114	0.019814	-6.03711
Lgals8	NM_001291060	NM_001291060	chr13:12531668-12554005	0.0648249	0.00102593	-5.98155
Crem	NM_001110854	NM_001110854	chr18:3266351-3366861	0.00532889	8.43637e-05	-5.98107
Cant1	NM_001025618	NM_001025618	chr11:118267602-118280432	0.0129269	0.000205102	-5.97789
Zfp169	NM_026450	NM_026450	chr13:48583028-48608805	1.90518	0.0304438	-5.96764
Pla2g12a	NM_183423	NM_183423	chr3:129581523-129598743	4.93815	0.0790546	-5.96498
Hipk2	NM_001294144	NM_001294144	chr6:38647838-38826189	0.0977024	0.00157011	-5.95945
Snap23	NM_001177793	NM_001177793	chr2:120393406-120426458	1.49031	0.0242055	-5.94413
Uspl1	NM_001013378	NM_001013378	chr5:149996135-150027010	0.225867	0.00367001	-5.94355
Scap	NM_001103162	NM_001103162	chr9:110235791-110287453	16.0154	0.264174	-5.92183
Ccdc166	NM_146059	NM_146059	chr15:75810301-75812715	2.41982	0.0402315	-5.91043
Nphp1	NM_001291012	NM_001291012	chr2:127566467-127614627	3.70392	0.0618711	-5.90364
Ppm1m	NM_198931	NM_198931	chr9:106097283-106101564	0.0650522	0.00108976	-5.89951
Derl2	NM_001291148	NM_001291148	chr11:70820941-70840636	0.0291244	0.000518556	-5.81159
Gm21992	NM_001290128	NM_001290128	chr19:4784292-4811634	0.230816	0.00430004	-5.74625
Prpsap2	NM_001164244	NM_001164244	chr11:61543151-61575590	2.77784	0.0546119	-5.66861
C1s1	NM_144938	NM_144938	chr6:124480361-124492377	0.001314	2.601e-05	-5.65875
Ripk3	NM_001164107	NM_001164107	chr14:56403831-56407694	0.802555	0.0164003	-5.61281
Gm10857	NR_033470	NR_033470	chr2:6053914-6061616	0.235649	0.00487968	-5.59371
Dram2	NM_001286987	NM_001286987	chr3:106284903-106378259	5.87168	0.124628	-5.55807
Uhrf1	NM_001111078	NM_001111078	chr17:56442759-56462909	2.12476	0.0477092	-5.47689
Mtl5	NM_001286558	NM_001286558	chr19:3388856-3407823	0.281106	0.00639865	-5.4572
Uspl1	NM_001115149	NM_001115149	chr5:149996135-150027010	0.920281	0.0210917	-5.44733
Mterf1a	NM_172135	NM_172135	chr5:3890580-3893933	0.749226	0.0176881	-5.40455
Picalm	NM_001252522	NM_001252522	chr7:97278741-97357957	0.415029	0.00993194	-5.38499
Gas2l1	NM_001190406	NM_001190406	chr11:4954133-4965330	0.531021	0.0128429	-5.36973
Nrxn2	NM_020253	NM_020253	chr19:6418737-6533217	5.56442	0.137117	-5.34276
Strip2	NM_001037740	NM_001037740	chr6:29867012-29909680	0.00628526	0.000157959	-5.31435
Trmt2b	NM_001167994	NM_001167994	chrX:130757493-130811523	0.00658036	0.000167056	-5.29976
Tor2a	NR_045485	NR_045485	chr2:32612545-32631153	0.00697568	0.00018381	-5.24605
Mbp	NM_001025259	NM_001025259	chr18:82644514-82755029	2.03483	0.05452	-5.22198
C1qtnf3	NM_030888	NM_030888	chr15:10882086-10909917	0.396118	0.0111839	-5.14643
Fam65b	NM_001286100	NM_001286100	chr13:24674057-24825675	0.168944	0.0048218	-5.13083
Sall4	NM_201395	NM_201395	chr2:168573831-168592701	4.09199e-05	1.18209e-06	-5.11339
Pik3cd	NM_001029837	NM_001029837	chr4:149023276-149075738	0.993945	0.0290608	-5.09602
Slc10a7	NM_001282108	NM_001282108	chr8:81033226-81257911	0.683485	0.0202428	-5.07743
Pard3	NM_001013580	NM_001013580	chr8:129587955-130136186	0.653307	0.0199587	-5.03267
Hmga1	NM_001025427	NM_001025427	chr17:27693518-27700617	0.0289268	0.000891475	-5.02007
Kcne3	NM_001190950	NM_001190950	chr7:107325179-107333379	0.306683	0.00964198	-4.99127
Angpt1	NM_001286062	NM_001286062	chr15:42256212-42508523	2.25566	0.0715902	-4.97764
Gsn	NM_001206368	NM_001206368	chr2:35111878-35163422	0.00124375	3.97806e-05	-4.96649
1700024P16Rik	NM_001285952	NM_001285952	chr4:104586060-104689468	0.000276801	9.12439e-06	-4.92298
Unkl	NM_001290736	NM_001290736	chr17:25325344-25377061	0.0235524	0.000788181	-4.9012
Fhl2	NM_001289533	NM_001289533	chr1:43179915-43253606	0.0171663	0.000585586	-4.87355
Tmem161a	NM_001293797	NM_001293797	chr8:72696306-72707580	4.95565	0.16971	-4.86793
Hdac7	NM_001204276	NM_001204276	chr15:97614795-97674933	0.305676	0.0106114	-4.84832
Celrr	NR_110450	NR_110450	chr1:122983981-123017552	0.667233	0.0232463	-4.84312
Tekt1	NM_011569	NM_011569	chr11:72158218-72175944	2.50524	0.08756	-4.83853
Cbs	NM_001271353	NM_001271353	chr17:31749567-31774150	3.87766	0.135817	-4.83545
Psen2	NM_011183	NM_011183	chr1:182157134-182186431	0.0226683	0.000810514	-4.8057
Car7	NM_001301165	NM_001301165	chr8:107058599-107074243	0.0114152	0.000409594	-4.80061
Dmc1	NR_103477	NR_103477	chr15:79391927-79435539	0.144449	0.00535601	-4.75326
Wars	NM_001164488	NM_001164488	chr12:110098239-110132384	16.7939	0.62335	-4.75175
Mon2	NM_153395	NM_153395	chr10:122429116-122513561	0.313922	0.0119988	-4.70944
Dmtn	NM_001252663	NM_001252663	chr14:71001990-71035855	0.00640742	0.000245993	-4.70305
Pex5	NM_001277330	NM_001277330	chr6:124346833-124365085	0.0214616	0.000850495	-4.65731
Pla2g4c	NM_001168504	NM_001168504	chr7:13911015-13946017	0.213384	0.00872694	-4.61183
D330050G23Rik	NR_040335	NR_040335	chr2:116725887-116738527	0.000209688	8.59055e-06	-4.60935
Tmem70	NM_026392	NM_026392	chr1:16655271-16668356	0.00437891	0.000182344	-4.58584
Rcbtb2	NM_134083	NM_134083	chr14:73542316-73583861	0.0101582	0.000428303	-4.56787
Chad	NM_007689	NM_007689	chr11:94418415-94463100	1.26969	0.0540572	-4.55385
Cenpk	NR_075088	NR_075088	chr13:104995201-105039702	0.362091	0.0154616	-4.54959
Pex2	NM_001267714	NM_001267714	chr3:5560187-5576248	0.874579	0.0377166	-4.53532
Cwc22	NM_172667	NM_172667	chr2:77733709-77784413	3.17828	0.139281	-4.51217
Wtap	NM_001113532	NM_001113532	chr17:13159664-13185405	3.46152	0.152168	-4.50766
Cep95	NM_001166685	NM_001166685	chr11:106650565-106680175	0.00387035	0.000173247	-4.48156
Repin1	NM_001079904	NM_001079904	chr6:48543881-48549081	1.18833	0.054004	-4.45972
Slc16a3	NM_001038653	NM_001038653	chr11:120809797-120820314	0.00217643	9.90135e-05	-4.4582
Fbxo30	NM_001168297	NM_001168297	chr10:11001127-11017767	0.127188	0.005831	-4.44708
Slc4a9	NM_001271547	NM_001271547	chr18:36687805-36715926	0.110117	0.00508296	-4.43723
Zscan22	NM_001290440	NM_001290440	chr7:13483157-13494432	1.45769	0.0680484	-4.42098
Cdkl3	NM_001166655	NM_001166655	chr11:51817722-51898169	0.844407	0.0400676	-4.39743
Mid1	NM_001290504	NM_001290504	chrX:166123130-166428729	6.65635	0.320745	-4.37523
Phf23	NM_001291126	NM_001291126	chr11:69809267-69813513	9.26927	0.450745	-4.36207
AU015228	NM_001033197	NM_001033197	chr2:129926129-129929111	0.547605	0.0268186	-4.35183
Scyl3	NM_001286002	NM_001286002	chr1:165859230-165924912	2.59453	0.128345	-4.33738
Pacsin2	NM_001159510	NM_001159510	chr15:83206036-83295036	5.72383	0.286076	-4.32251
Mtif3	NM_001256100	NM_001256100	chr5:147760232-147775373	0.576172	0.0292167	-4.30164
Pou4f1	NM_011143	NM_011143	chr14:104861540-104867216	0.397396	0.0204878	-4.27774
Neurl4	NM_001291118	NM_001291118	chr11:69715317-69727326	0.0207577	0.00107707	-4.26846
Ltbp1	NM_206958	NM_206958	chr17:75404868-75792307	0.524884	0.0282349	-4.21645
Kcnab2	NM_001252654	NM_001252654	chr4:151764848-151851658	0.0720911	0.00397791	-4.17974
Numb	NM_010949	NM_010949	chr12:85134983-85262884	0.201424	0.0112843	-4.15785
Ankrd33b	NM_001164441	NM_001164441	chr15:31221234-31297514	0.131216	0.00743297	-4.14186
Gtpbp2	NM_001145979	NM_001145979	chr17:46297980-46306319	5.7897	0.328927	-4.13765
Tex16	NM_031382	NM_031382	chrX:109207128-109240935	0.338408	0.0194994	-4.11726
Atp10d	NR_003966	NR_003966	chr5:72594567-72690010	0.976772	0.0576048	-4.08376
Ucma	NM_026754	NM_026754	chr2:4897167-4906794	0.000277412	1.66848e-05	-4.05543
Colec10	NM_173422	NM_173422	chr15:54242328-54297913	0.272323	0.0166727	-4.02976
Spata3	NM_027300	NM_027300	chr1:87918516-87926533	0.0471066	0.00291306	-4.01532
Kif7	NM_001291222	NM_001291222	chr7:86805081-86859072	1.45058	0.0897729	-4.01421
Ido1	NM_008324	NM_008324	chr8:25694604-25707424	0.43532	0.0271535	-4.00287
Eda	NM_001177942	NM_001177942	chrX:97170944-97596099	0.380268	0.0237288	-4.00231
Trpm3	NM_001035243	NM_001035243	chr19:22213606-23064374	0.00762683	0.000492952	-3.95156
Psrc1	NM_019976	NM_019976	chr3:108186721-108191149	0.00609615	0.000395805	-3.94504
C1ql2	NM_207233	NM_207233	chr1:122237158-122239751	0.654424	0.0427266	-3.93702
Mtfr1	NM_001253390	NM_001253390	chr3:19087328-19120817	0.00178696	0.00011668	-3.93688
Il5ra	NM_008370	NM_008370	chr6:106660372-106699031	0.337597	0.0220458	-3.93673
Casp3	NM_009810	NM_009810	chr8:47702644-47725052	44.6885	2.95679	-3.9178
St7	NM_001289626	NM_001289626	chr6:17643993-17893023	0.283499	0.019246	-3.88071
Slc43a1	NM_001083809	NM_001083809	chr2:84679564-84703743	0.000881183	6.02034e-05	-3.87153
Zmym3	NM_001177987	NM_001177987	chrX:98599722-98616024	5.05338	0.352462	-3.84171
Sfrp5	NM_018780	NM_018780	chr19:42272460-42276742	1.30016	0.0909469	-3.83752
Tpd52l2	NM_001291203	NM_001291203	chr2:181231846-181252667	1.9121	0.13618	-3.81157
Hnrnpc	NM_001170981	NM_001170981	chr14:52693054-52723703	0.017068	0.00123907	-3.78397
Mybl1	NM_001290397	NM_001290397	chr1:9657491-9690290	1.31355	0.097148	-3.75714
Mfap2	NM_001161799	NM_001161799	chr4:140566338-140571899	0.0101941	0.000758995	-3.7475
C1s2	NM_173864	NM_173864	chr6:124574642-124586103	0.405106	0.0305217	-3.7304
Ccdc146	NM_029195	NM_029195	chr5:20798778-20930495	0.308349	0.0232334	-3.73029
Nprl3	NM_181569	NM_181569	chr11:32126504-32167707	3.20794	0.247201	-3.69789
6430550D23Rik	NM_001145351	NM_001145351	chr2:155826178-155833713	0.000119458	9.36234e-06	-3.67349
Tssk3	NM_080442	NM_080442	chr4:129166251-129168014	1.25776	0.102587	-3.61594
Fbp2	NM_007994	NM_007994	chr13:62938244-62959730	0.913099	0.0744959	-3.61554
A430093F15Rik	NR_027805	NR_027805	chr19:10815436-10860533	0.48952	0.0399514	-3.61505
Gata6	NM_010258	NM_010258	chr18:11042034-11085633	0.304112	0.0248233	-3.61484
Plxdc1	NM_001163608	NM_001163608	chr11:97784550-97847760	0.000602456	5.04503e-05	-3.57792
Pex11b	NR_027845	NR_027845	chr3:96439279-96449304	3.28468	0.276455	-3.57064
Osbpl9	NM_001134791	NM_001134791	chr4:108673409-108874877	0.31647	0.0268127	-3.56108
Optc	NM_054076	NM_054076	chr1:135793770-135804576	2.27309	0.193501	-3.55424
Pld6	NR_110894	NR_110894	chr11:59597394-59601159	2.1603	0.186527	-3.53377
A430005L14Rik	NM_001163019	NM_001163019	chr4:153331345-153336033	3.74889	0.324122	-3.53185
Dppa4	NM_028610	NM_028610	chr16:48283847-48294405	2.78601e-05	2.43742e-06	-3.51477
Tsga10	NM_001290720	NM_001290720	chr1:37811416-37922143	0.561373	0.0493453	-3.50798
Prkar1b	NM_001253890	NM_001253890	chr5:139493257-139606340	0.191815	0.0168632	-3.50776
Ppp2r1b	NM_001286553	NM_001286553	chr9:50665028-50817178	0.848669	0.0754523	-3.49156
B930018H19Rik	NR_040706	NR_040706	chr8:35652473-35703370	0.447211	0.0398165	-3.48952
Gm10619	NR_077222	NR_077222	chr7:80953107-80961389	0.337825	0.0300804	-3.48938
Schip1	NM_001282045	NM_001282045	chr3:67696141-68430404	8.8057	0.794952	-3.4695
Gbp7	NM_145545	NM_145545	chr3:142193299-142213115	0.0116169	0.00104882	-3.46939
Rnf32	NM_001289757	NM_001289757	chr5:29522532-29552064	2.80051	0.253673	-3.46464
Dlk1	NR_033813	NR_033813	chr12:110691032-110701546	1.48175	0.134315	-3.4636
Prepl	NM_001163624	NM_001163624	chr17:85427686-85489614	31.914	2.89364	-3.46323
Tnnt2	NM_011619	NM_011619	chr1:137732910-137748845	1.11089	0.102663	-3.43573
Clec5a	NM_001038604	NM_001038604	chr6:40524896-40535804	0.000422427	3.92216e-05	-3.42898
Cldn19	NM_001038590	NM_001038590	chr4:118928045-118935043	0.238323	0.022231	-3.42228
Mib2	NM_145124	NM_145124	chr4:155028580-155043363	0.00529855	0.000495998	-3.41719
Plscr2	NM_001195084	NM_001195084	chr9:92170439-92192590	0.528608	0.0494834	-3.41718
Nr6a1	NM_001159549	NM_001159549	chr2:38578893-38781981	0.000883528	8.37055e-05	-3.39988
Lzts2	NM_001130525	NM_001130525	chr19:45089665-45120262	0.0270106	0.00256626	-3.39579
Dbndd2	NM_001048227	NM_001048227	chr2:164311639-164318823	2.25502	0.218063	-3.37033
Ciita	NM_001243761	NM_001243761	chr16:10480164-10527657	0.152001	0.0147817	-3.36219
1700028P14Rik	NM_026188	NM_026188	chr19:23633249-23727302	1.38093	0.135117	-3.35336
Olfr1022	NM_146589	NM_146589	chr2:85708750-85709698	1.19766	0.117206	-3.35311
Olfr507	NM_146743	NM_146743	chr7:115765327-115766278	1.19173	0.116626	-3.3531
Olfr155	NM_019473	NM_019473	chr4:43867163-43868335	0.873193	0.0854789	-3.35266
Gm14092	NM_001037929	NM_001037929	chr2:145068346-145467675	0.49153	0.0481347	-3.35213
4930474G06Rik	NR_045398	NR_045398	chr18:28718664-29156677	0.311486	0.0305085	-3.35188
Wnt8b	NM_011720	NM_011720	chr19:44567961-44588763	0.238209	0.023333	-3.35178
Pmfbp1	NM_019938	NM_019938	chr8:112017926-112066542	0.945968	0.0926596	-3.35178
AA413626	NR_102683	NR_102683	chr11:4795345-4828868	10.0037	0.983114	-3.34703
Mpp6	NM_001164733	NM_001164733	chr6:50060239-50148597	2.43728	0.240298	-3.34238
Arvcf	NM_001272028	NM_001272028	chr16:18348274-18479166	0.00242667	0.000239467	-3.34108
Fancg	NM_001163233	NM_001163233	chr4:43015208-43023173	0.0013072	0.00013019	-3.32779
Spam1	NM_009241	NM_009241	chr6:24741187-24751048	0.199991	0.0201681	-3.30979
Gas2l1	NM_144560	NM_144560	chr11:4954133-4965330	0.277812	0.0281279	-3.30404
Slc14a1	NM_001171011	NM_001171011	chr18:78296829-78338858	0.000557957	5.66722e-05	-3.29944
Arhgef1	NM_001130153	NM_001130153	chr7:25688004-25711610	0.0264868	0.00269861	-3.29499
Dock10	NM_001285927	NM_001285927	chr1:80497642-80755128	0.000637762	6.50255e-05	-3.29394
Lrrc4c	NM_001289744	NM_001289744	chr2:96158325-97471821	2.5095	0.25611	-3.29256
Tcl1	NM_001289468	NM_001289468	chr12:106454964-106460947	4.11451e-05	4.21747e-06	-3.28627
Pdlim3	NM_016798	NM_016798	chr8:46970838-47004900	1.11269	0.114688	-3.27826
Wdr76	NM_030234	NM_030234	chr2:121332458-121370595	0.561346	0.0584584	-3.26341
Gpr137	NM_001177360	NM_001177360	chr19:7012559-7026395	0.00469602	0.000489538	-3.26195
Dmpk	NM_001190490	NM_001190490	chr7:19669197-19679169	0.153906	0.0160657	-3.25999
Lat2	NM_020044	NM_020044	chr5:135075972-135090895	0.000704227	7.36158e-05	-3.25795
Ccl2	NM_011333	NM_011333	chr11:81849078-81850954	2.82011	0.306537	-3.20162
Tssk2	NM_009436	NM_009436	chr16:17898729-17900117	0.623094	0.0677852	-3.20041
Gm13315	NR_028497	NR_028497	chr2:14525932-14909535	0.397258	0.0432227	-3.20021
Gpr1	NM_146250	NM_146250	chr1:63229144-63361149	0.447249	0.0486645	-3.20014
Trim63	NM_001039048	NM_001039048	chr4:133871034-133885544	1.26512	0.137659	-3.2001
Zscan4d	NM_001100186	NM_001100186	chr7:11746991-11751497	0.394562	0.0429341	-3.20006
Nctc1	NR_002452	NR_002452	chr7:149730513-149744503	0.369017	0.0401555	-3.20002
E330012B07Rik	NR_033640	NR_033640	chr6:147128762-147156816	0.322336	0.0350776	-3.19994
Mill1	NM_153749	NM_153749	chr7:18830695-18851441	0.303091	0.0329839	-3.19992
Gm14496	NM_001205282	NM_001205282	chr2:181725930-181735792	0.294705	0.0320716	-3.1999
Nxnl1	NM_145598	NM_145598	chr8:74084453-74090548	0.267086	0.0290668	-3.19986
Fsd2	NM_172904	NM_172904	chr7:88679239-88711867	0.246984	0.0268797	-3.19983
Epha1	NM_023580	NM_023580	chr6:42299826-42330557	0.22193	0.0241543	-3.19975
Tead2	NM_001285500	NM_001285500	chr7:52471122-52488989	2.09937	0.229473	-3.19356
Kcnj16	NM_001252210	NM_001252210	chr11:110829346-110889281	0.00267374	0.000296822	-3.17119
St5	NM_001001326	NM_001001326	chr7:116667424-116760661	1.26538	0.140765	-3.16821
Rbfox2	NM_001286417	NM_001286417	chr15:76909419-77137483	2.23227	0.248592	-3.16666
Agbl5	NM_001048192	NM_001048192	chr5:31191224-31210161	2.12651	0.239354	-3.15126
Nqo2	NM_001163242	NM_001163242	chr13:34009786-34094663	0.00813795	0.0009272	-3.13371
Cacna2d1	NM_001110845	NM_001110845	chr5:15440508-15880329	1.83593	0.210103	-3.12734
Il33	NM_001164724	NM_001164724	chr19:29999603-30035205	0.030284	0.00346739	-3.12663
5730412P04Rik	NR_045425	NR_045425	chrX:132639141-132649959	0.384938	0.0441365	-3.12458
Camta2	NM_178116	NM_178116	chr11:70482964-70501607	2.1757	0.250534	-3.1184
Acoxl	NM_028765	NM_028765	chr2:127680363-127949628	0.487851	0.0562162	-3.11738
Pax7	NM_011039	NM_011039	chr4:139293995-139388883	0.312316	0.0359924	-3.11724
Foxp4	NM_001110824	NM_001110824	chr17:48004081-48061581	4.19665	0.484392	-3.11499
Cacna1h	NM_001163691	NM_001163691	chr17:25507497-25570728	0.908336	0.105171	-3.1105
Sptbn4	NM_001199236	NM_001199236	chr7:28141401-28231608	0.000436756	5.06279e-05	-3.10882
Plec	NM_001163542	NM_001163542	chr15:76001403-76061808	1.23171	0.142855	-3.10804
Dnmt3b	NM_001271745	NM_001271745	chr2:153475184-153513466	0.511525	0.0599408	-3.09319
Slc6a2	NM_009209	NM_009209	chr8:95484945-95525566	0.315114	0.0370432	-3.08859
Axin1	NM_009733	NM_009733	chr17:26275630-26332756	1.77298	0.20866	-3.08694
Rhbdf1	NM_001291818	NM_001291818	chr11:32109584-32122293	1.83479	0.217124	-3.07902
Asph	NM_001177854	NM_001177854	chr4:9196463-9596491	0.778752	0.0923461	-3.07604
Tmem53	NM_029589	NM_029589	chr4:116924555-116941193	0.00120224	0.000145868	-3.04299
Olfr211	NM_146912	NM_146912	chr6:116443628-116444558	0.987622	0.120809	-3.03123
Cd164l2	NM_027152	NM_027152	chr4:132776723-132780469	0.901315	0.110263	-3.03108
Xkr5	NM_001113350	NM_001113350	chr8:18932728-18950975	0.231679	0.0283498	-3.03072
1700023F06Rik	NM_001254724	NM_001254724	chr11:103060257-103079746	0.676464	0.082778	-3.03069
2900041M22Rik	NR_015489	NR_015489	chr11:117472560-117474731	0.57826	0.0707692	-3.03052
Cxcl5	NM_009141	NM_009141	chr5:91188323-91190651	0.440622	0.0539336	-3.03029
4933400C23Rik	NR_040770	NR_040770	chr9:92613553-92690549	0.42381	0.0518767	-3.03026
Tbx6	NM_011538	NM_011538	chr7:133924996-133929062	0.421644	0.0516117	-3.03025
Ccdc122	NM_175369	NM_175369	chr14:77436578-77512011	0.419805	0.0513868	-3.03025
Spata20	NM_144827	NM_144827	chr11:94340217-94346624	0.257407	0.0315144	-3.02997
3930402G23Rik	NR_030715	NR_030715	chr8:10924426-10928457	0.230862	0.0282653	-3.02992
Catsperg2	NM_029714	NM_029714	chr7:30482237-30512034	0.159912	0.0195804	-3.0298
Lrrc61	NM_001110160	NM_001110160	chr6:48504797-48522669	6.00121	0.759444	-2.98224
Ankra2	NM_001271391	NM_001271391	chr13:99033030-99044709	0.37121	0.0470811	-2.97901
Pigp	NM_001159619	NM_001159619	chr16:94580369-94690828	8.4256	1.07131	-2.97541
Atg7	NM_001253718	NM_001253718	chr6:114593118-114810632	0.357618	0.0458582	-2.96317
Lyrm1	NM_001285960	NM_001285960	chr7:127039374-127060270	2.70131	0.347286	-2.95946
Slc6a3	NM_010020	NM_010020	chr13:73674194-73716120	2.46008	0.318263	-2.95041
Pik3cd	NM_001164049	NM_001164049	chr4:149023276-149075738	0.0077834	0.00101268	-2.94222
Pag1	NM_053182	NM_053182	chr3:9687481-9833679	2.4634	0.32089	-2.9405
Gm13498	NR_033595	NR_033595	chr2:50765203-50767366	0.595743	0.0777937	-2.93696
Irx5	NM_018826	NM_018826	chr8:94881694-94885355	0.526262	0.0687238	-2.9369
Foxred1	NM_001291449	NM_001291449	chr9:35011805-35018640	0.00128263	0.000167764	-2.9346
Cox4i1	NM_001293559	NM_001293559	chr8:123192124-123198109	67.1967	8.78912	-2.9346
Mcm8	NM_025676	NM_025676	chr2:132641876-132669924	0.000853456	0.000111763	-2.93288
Htr1d	NM_001285483	NM_001285483	chr4:135979438-136000316	0.000411548	5.40852e-05	-2.92776
Irak1	NM_001177975	NM_001177975	chrX:71259252-71269275	1.89893	0.249893	-2.92581
Kbtbd8	NM_001102670	NM_001102670	chr6:95067873-95079787	0.00840329	0.00110871	-2.92207
Aqp9	NM_022026	NM_022026	chr9:70958465-71011096	0.345092	0.0460647	-2.90525
Galr1	NM_008082	NM_008082	chr18:82561887-82576169	0.828922	0.111987	-2.8879
Cast	NM_001301155	NM_001301155	chr13:74830741-74946208	0.00240967	0.00032599	-2.88594
Rbm43	NM_030243	NM_030243	chr2:51779968-51790529	0.004275	0.000583334	-2.87353
Acr	NM_013455	NM_013455	chr15:89398756-89405016	0.6122	0.0838089	-2.86883
Acbd6	NM_001145781	NM_001145781	chr1:157405249-157534363	1.29149	0.177085	-2.86652
Paqr7	NM_001285849	NM_001285849	chr4:134052675-134066152	0.000426426	5.88331e-05	-2.8576
Corin	NM_001122756	NM_001122756	chr5:72691263-72895779	0.115761	0.0160863	-2.84725
Mia	NM_019394	NM_019394	chr7:27964759-27966168	4.53758	0.633243	-2.84109
Gm11517	NR_033523	NR_033523	chr11:96650449-96669954	1.49543	0.208877	-2.83984
Nr1h5	NM_201622	NM_201622	chr3:102743580-102768056	0.218157	0.0304718	-2.83982
1700007G11Rik	NM_001024614	NM_001024614	chr5:98758322-99231038	2.93931	0.410844	-2.83881
4931403G20Rik	NR_038173	NR_038173	chr12:70847834-71087989	0.371882	0.0519857	-2.83866
Vmn1r54	NM_053224	NM_053224	chr6:90219099-90220047	0.838365	0.117206	-2.83854
Olfr1045	NM_147017	NM_147017	chr2:86037959-86038907	0.838365	0.117206	-2.83854
Olfr1351	NM_147040	NM_147040	chr10:78480068-78481028	0.822002	0.114921	-2.8385
Olfr49	NM_010991	NM_010991	chr14:54901570-54902600	0.737978	0.103186	-2.83834
Rcvrn	NM_009038	NM_009038	chr11:67508827-67516857	0.705033	0.0985836	-2.83827
Tgfbr3l	NM_001195258	NM_001195258	chr8:4248213-4251423	2.07742	0.290488	-2.83825
Olfr292	NM_146620	NM_146620	chr7:93836850-93843894	0.690582	0.0965648	-2.83824
Tdpoz3	NM_207271	NM_207271	chr3:93629941-93631039	0.671318	0.0938736	-2.83821
AW046200	NR_040698	NR_040698	chr8:60002621-60142227	0.438386	0.0613211	-2.83775
Ddi1	NM_027942	NM_027942	chr9:6168611-6377519	0.430176	0.0601734	-2.83773
2310068J16Rik	NR_028124	NR_028124	chr15:99800495-99846789	0.651416	0.0911248	-2.83766
Fbxw28	NM_001177419	NM_001177419	chr9:109225399-109242173	0.37918	0.0530438	-2.83763
Prps1l1	NM_029294	NM_029294	chr12:35669432-35671108	0.37975	0.0531235	-2.83763
Cyp2c29	NM_007815	NM_007815	chr19:39361574-39405203	0.350758	0.0490697	-2.83757
Magea10	NM_001085506	NM_001085506	chrX:69627208-69632197	0.342439	0.0479065	-2.83756
Prodh2	NM_019546	NM_019546	chr7:31278676-31298421	0.34337	0.0480366	-2.83756
Cml3	NM_001037842	NM_001037842	chr6:85710624-85715738	0.338313	0.0473295	-2.83755
6330407A03Rik	NR_028126	NR_028126	chr4:3605267-3718759	0.33741	0.0472031	-2.83755
Fam90a1a	NM_001081662	NM_001081662	chr8:23069185-23074775	0.327781	0.0458567	-2.83753
Bhmt	NM_016668	NM_016668	chr13:94386845-94407713	0.292834	0.0409696	-2.83746
Soat2	NM_146064	NM_146064	chr15:101981005-101993867	0.28379	0.0397047	-2.83744
Ccdc170	NM_001195672	NM_001195672	chr10:5785429-5836669	0.559722	0.0783105	-2.83743
Adam6b	NM_001009545	NM_001009545	chr12:114727775-114730046	0.262422	0.0367163	-2.8374
Fam46b	NM_175307	NM_175307	chr4:133036047-133043855	0.260126	0.0363951	-2.83739
Gm38404	NR_073373	NR_073373	chr6:127246203-127257985	0.23497	0.0328766	-2.83734
Rgl3	NM_023622	NM_023622	chr9:21775970-21793897	0.687645	0.0962149	-2.83733
Unc5cl	NM_152823	NM_152823	chr17:48594225-48608009	0.202896	0.0283901	-2.83728
Eps8l2	NM_133191	NM_133191	chr7:148524900-148551009	0.185813	0.0260004	-2.83725
Nlrp1b	NM_001162414	NM_001162414	chr11:70966603-71044235	0.533968	0.0747223	-2.83714
Kcnmb1	NM_031169	NM_031169	chr11:33529340-33893193	0.263024	0.0368071	-2.83714
Tsix	NR_002844	NR_002844	chrX:100626855-100680296	7.14526	1.01776	-2.8116
Fam173a	NM_001285984	NM_001285984	chr17:25923524-25929339	24.2211	3.47851	-2.79972
E2f6	NR_027677	NR_027677	chr12:16817770-16833558	4.90053	0.704787	-2.79768
Ap4b1	NM_001163552	NM_001163552	chr3:103613439-103625948	4.17497	0.601014	-2.79629
Tyk2	NM_001205312	NM_001205312	chr9:20908511-20935719	0.00066134	9.56739e-05	-2.7892
Sgce	NM_001130191	NM_001130191	chr6:4624349-4697204	1.63744	0.241225	-2.76299
Nfasc	NM_001160318	NM_001160318	chr1:134461266-134638374	0.00148194	0.000219284	-2.75662
Gm853	NM_001034872	NM_001034872	chr4:129886352-129899539	0.503838	0.0759152	-2.7305
Btc	NM_007568	NM_007568	chr5:91786286-91832020	0.370851	0.0558831	-2.73036
B020018J22Rik	NR_045950	NR_045950	chr12:113666494-113673549	0.326135	0.0491464	-2.73031
Hmga1-rs1	NM_001166477	NM_001166477	chr17:27693518-27700617	8.94315	1.34862	-2.7293
Iqcj	NM_177585	NM_177585	chr3:67696141-68430404	1.43133	0.21628	-2.72638
Cacul1	NM_001172097	NM_001172097	chr19:60600598-60656926	0.621131	0.0946047	-2.71491
Pcgf2	NM_009545	NM_009545	chr11:97550136-97561811	1.00259	0.15438	-2.69917
Slc45a3	NM_001177628	NM_001177628	chr1:133859491-133879549	0.469362	0.0722836	-2.69896
Slc17a3	NM_001164743	NM_001164743	chr13:23931302-23952583	0.360153	0.0555464	-2.69685
Serpinb2	NM_001174170	NM_001174170	chr1:109407999-109422177	0.262984	0.0405834	-2.69601
Cd244	NM_018729	NM_018729	chr1:173489323-173515447	0.401937	0.0621655	-2.69278
Rpgr	NM_001177952	NM_001177952	chrX:9735341-9793921	0.00751845	0.00117019	-2.68369
Rnf44	NR_027395	NR_027395	chr13:54780759-54795321	3.33918	0.521089	-2.67989
Tmem150b	NM_177887	NM_177887	chr7:4642529-4676853	0.182538	0.0285275	-2.67777
Scarb1	NM_001205083	NM_001205083	chr5:125757456-125821464	0.70381	0.110029	-2.6773
Ece2	NM_139293	NM_139293	chr16:20611673-20645988	2.28108	0.356618	-2.67727
Ldlr	NM_001252659	NM_001252659	chr9:21528019-21554362	0.0263024	0.00411363	-2.67671
Ggnbp1	NM_001251881	NM_001251881	chr17:27154979-27173323	2.50344	0.391637	-2.67632
Trmt1	NM_198020	NM_198020	chr8:87213145-87223707	0.00174244	0.000272659	-2.67594
Cacna2d2	NM_001174050	NM_001174050	chr9:107302210-107431674	7.6466	1.20087	-2.67073
Hagh	NM_001159626	NM_001159626	chr17:24987434-25001395	4.5959	0.725264	-2.66377
Shmt2	NM_001252316	NM_001252316	chr10:126951994-126959500	5.14159	0.812368	-2.66201
Rbp3	NM_015745	NM_015745	chr14:34767207-34777402	0.907799	0.143433	-2.66199
Lsm2	NM_001204274	NM_001204274	chr17:35118798-35122838	4.01086	0.635837	-2.65718
F13a1	NM_001166391	NM_001166391	chr13:36959046-37142113	8.2848	1.31345	-2.65711
Nfkbiz	NM_030612	NM_030612	chr16:55811489-55838754	0.000272353	4.32005e-05	-2.65636
Ikbkg	NM_178590	NM_178590	chrX:71638629-71699117	0.055051	0.00875732	-2.65221
Cacna1s	NM_014193	NM_014193	chr1:137949477-138016399	0.0683225	0.0109258	-2.64462
Il21	NM_021782	NM_021782	chr3:37121680-37131558	0.157557	0.0254654	-2.62926
Gbx2	NM_010262	NM_010262	chr1:91824536-91827751	4.66226	0.75439	-2.62765
Ak4	NM_001177602	NM_001177602	chr4:101091893-101140376	0.271754	0.044099	-2.62348
Ghrh	NM_010285	NM_010285	chr2:157155231-157172391	2.49074	0.405428	-2.61905
4930562F07Rik	NR_038031	NR_038031	chr1:161974510-162008717	1.04926	0.17101	-2.61721
Gkn3	NM_026860	NM_026860	chr6:87333312-87338929	0.967326	0.157711	-2.61672
Fkbp10	NM_001163481	NM_001163481	chr11:100277007-100302403	0.00127107	0.00020724	-2.61667
Upk2	NM_009476	NM_009476	chr9:44260797-44262850	0.819157	0.133586	-2.61637
Gm10714	NR_040530	NR_040530	chr2:173950538-174009419	0.819157	0.133586	-2.61637
Olfr889	NM_146482	NM_146482	chr9:37923382-37924312	0.740717	0.120809	-2.61619
Olfr1392	NM_146470	NM_146470	chr11:49106798-49107824	0.636269	0.103791	-2.61595
Olfr90	NM_146477	NM_146477	chr17:37222135-37223181	0.618111	0.100832	-2.61591
Cldn34b2	NM_001081671	NM_001081671	chrX:151559523-151582392	0.609415	0.0994149	-2.61589
4930483J18Rik	NR_015603	NR_015603	chr15:81021282-81023187	0.578489	0.0943746	-2.61582
Zfp572	NR_045613	NR_045613	chr15:59138502-59143568	0.575416	0.0938736	-2.61581
D930015M05Rik	NR_040621	NR_040621	chr2:92243803-92274226	0.512753	0.0836591	-2.61567
Olfr1038-ps	NM_147013	NM_147013	chr2:85960380-85963194	0.500895	0.0817259	-2.61564
4930503E14Rik	NM_029131	NM_029131	chr14:44740831-44749036	0.458968	0.0748902	-2.61554
B3gnt8	NM_001036740	NM_001036740	chr7:26412642-26414509	0.383402	0.062562	-2.6155
Tmem200b	NM_001201367	NM_001201367	chr4:131477685-131479055	0.422692	0.068975	-2.61546
Gm6787	NR_003632	NR_003632	chrX:7674212-7683827	0.39067	0.0637529	-2.61539
BC030870	NR_033217	NR_033217	chr8:67609512-67653436	0.763439	0.124586	-2.61537
Olfr630	NM_147098	NM_147098	chr7:110902663-110905864	0.36104	0.0589203	-2.61532
Fshb	NM_008045	NM_008045	chr2:106896297-106899808	1.04062	0.169829	-2.61529
Gm19897	NR_040339	NR_040339	chr7:29551770-29573684	0.340066	0.0554993	-2.61527
Slc10a1	NM_001177561	NM_001177561	chr12:82054171-82069066	0.32599	0.0532034	-2.61524
Gm6559	NR_110455	NR_110455	chr6:51329708-51342790	0.321156	0.0524149	-2.61523
Cd209e	NM_130905	NM_130905	chr8:3847972-3854286	0.303813	0.0495856	-2.61519
Gm14461	NM_177843	NM_177843	chr2:78077703-78142387	0.301907	0.0492748	-2.61518
Krt83	NM_001003668	NM_001003668	chr15:101261920-101269235	0.292528	0.0477448	-2.61516
Slfn1	NM_011407	NM_011407	chr11:82930346-82936161	0.57306	0.0935325	-2.61515
Lexm	NM_183182	NM_183182	chr4:106263513-106289843	0.266603	0.0435152	-2.6151
Mip	NM_008600	NM_008600	chr10:127662893-127668867	0.240948	0.0393294	-2.61504
Tmprss4	NM_145403	NM_145403	chr9:44980808-45058068	0.225402	0.0367927	-2.61501
Trpv3	NM_145099	NM_145099	chr11:73081121-73110702	0.206787	0.0337552	-2.61496
Pou2f3	NM_011139	NM_011139	chr9:42932021-43013838	0.198997	0.032484	-2.61495
Ces2e	NM_172759	NM_172759	chr8:107450159-107458572	0.184033	0.030042	-2.61491
Gm16551	NR_045284	NR_045284	chr9:74696243-74700679	0.36682	0.0598806	-2.61491
C130079G13Rik	NM_177661	NM_177661	chr3:59729135-59741871	0.177256	0.028936	-2.6149
Abhd15	NM_026185	NM_026185	chr11:77328618-77334130	0.298352	0.0487065	-2.61483
Krt78	NM_212487	NM_212487	chr15:101776434-101784718	0.280483	0.0457899	-2.61481
Gadl1	NM_028638	NM_028638	chr9:115818572-115985294	0.130996	0.0213859	-2.61479
Rbm44	NM_001033408	NM_001033408	chr1:93041679-93067372	0.12356	0.0201723	-2.61477
Erbb3	NM_010153	NM_010153	chr10:128006423-128026557	0.235756	0.0384895	-2.61476
Smc1b	NM_080470	NM_080470	chr15:84895118-84962387	0.23448	0.0382812	-2.61476
Nkx2-2os	NR_030769	NR_030769	chr2:147003281-147157417	0.2166	0.0353626	-2.61474
Ripk3	NM_019955	NM_019955	chr14:56403831-56407694	0.00390222	0.000637235	-2.6144
Isg20	NM_001291220	NM_001291220	chr7:86058309-86065282	1.3654	0.224784	-2.60271
Pde1a	NM_001009978	NM_001009978	chr2:79674609-79969569	1.84767	0.305472	-2.5966
Slit2	NR_111900	NR_111900	chr5:48374393-48697521	0.00756151	0.00126041	-2.58478
Cbfa2t3	NM_001109873	NM_001109873	chr8:125149035-125223009	4.97456	0.833053	-2.57809
Txnrd1	NM_015762	NM_015762	chr10:82296695-82360469	11.3677	1.90616	-2.5762
Dach2	NM_001289733	NM_001289733	chrX:110411118-110949995	1.04605	0.175578	-2.57477
Foxa1	NM_008259	NM_008259	chr12:58641618-58647108	0.889179	0.149307	-2.5742
Adora1	NM_001291928	NM_001291928	chr1:136090024-136132034	0.0041782	0.000705651	-2.56586
Pdcd1lg2	NM_021396	NM_021396	chr19:29485408-29547417	0.540919	0.0921466	-2.55341
Prkaca	NM_001277898	NM_001277898	chr8:86496876-86520341	22.9067	3.93253	-2.54224
Cntf	NM_170786	NM_170786	chr19:12838017-12870613	1.42746	0.246606	-2.53317
Pacs2	NM_001291445	NM_001291445	chr12:114252718-114312612	2.63561	0.457447	-2.52646
Icmt	NR_037908	NR_037908	chr4:151671322-151692734	1.97083	0.343575	-2.52011
Bmpr1b	NM_001277216	NM_001277216	chr3:141500099-141832192	0.00368778	0.000647649	-2.50947
D930028M14Rik	NR_045847	NR_045847	chr7:25937475-25941649	3.7144	0.65352	-2.50683
Pik3cg	NM_001146200	NM_001146200	chr12:32858261-32893514	0.8285	0.145771	-2.5068
Zmym6	NM_001285888	NM_001285888	chr4:126754626-126801618	0.00127813	0.000225292	-2.50416
Xist	NR_001463	NR_001463	chrX:100626855-100680296	28.6063	5.07692	-2.49431
Tnni3	NM_009406	NM_009406	chr7:4469909-4474045	1.65861	0.29503	-2.49104
Sult5a1	NM_020564	NM_020564	chr8:125666746-125682180	0.974658	0.173473	-2.49018
Tpbpa	NM_009411	NM_009411	chr13:61040052-61043296	0.773426	0.137681	-2.48993
4930465M20Rik	NR_045973	NR_045973	chr12:108961952-108973698	0.723405	0.128783	-2.48987
F7	NM_010172	NM_010172	chr8:13026033-13035809	0.524611	0.0934089	-2.48962
Gm20187	NR_045052	NR_045052	chr12:27775101-27799860	0.487871	0.08687	-2.48957
4930478P22Rik	NR_046060	NR_046060	chr5:35704201-35710326	0.463119	0.0824645	-2.48954
Acss3	NM_001142804	NM_001142804	chr10:106373219-106560720	0.444956	0.0792315	-2.48952
Ldhd	NM_027570	NM_027570	chr8:114150170-114154222	0.84674	0.150778	-2.48949
Ano9	NM_178381	NM_178381	chr7:148287117-148303705	0.297795	0.0530339	-2.48933
Wt1os	NR_015462	NR_015462	chr2:104916694-104966667	0.271805	0.0484065	-2.4893
C130021I20Rik	NR_046275	NR_046275	chr2:33496712-33501183	0.457755	0.081526	-2.48924
Xist	NR_001570	NR_001570	chrX:100626855-100680296	5.67738	1.01398	-2.48519
Dlgap4	NM_146128	NM_146128	chr2:156439432-156590099	0.963547	0.172292	-2.4835
Pacsin1	NM_001286743	NM_001286743	chr17:27792535-27848062	1.96345	0.351678	-2.48106
Thnsl2	NM_178413	NM_178413	chr6:71078159-71094374	0.000245089	4.40566e-05	-2.47588
Pcsk7	NM_001281934	NM_001281934	chr9:45671773-45744141	1.24644	0.224234	-2.47473
Map2k7	NM_001291777	NM_001291777	chr8:4238739-4247897	1.0309	0.186343	-2.46787
Kcnj6	NM_001025590	NM_001025590	chr16:94970289-95219303	0.467363	0.0846482	-2.46499
Gm16982	NR_040337	NR_040337	chr7:148748078-148818910	0.856909	0.155425	-2.46292
Gata3	NM_008091	NM_008091	chr2:9778704-9800227	0.679246	0.123208	-2.46283
Lmx1a	NM_033652	NM_033652	chr1:169619688-169778864	1.95399	0.354438	-2.46282
Vegfa	NM_001025257	NM_001025257	chr17:46153942-46169326	2.0794	0.37766	-2.46101
A4galt	NM_001170954	NM_001170954	chr15:83057151-83082204	0.000786014	0.000143465	-2.45385
Hecw2	NM_172655	NM_172655	chr1:53863717-54251878	2.32719	0.424964	-2.45318
Fyb	NM_001278269	NM_001278269	chr15:6529846-6615608	0.000140794	2.5754e-05	-2.45072
Tdrd7	NM_001290475	NM_001290475	chr4:45978206-46047637	0.00259247	0.000475591	-2.44653
Arhgap4	NM_001162424	NM_001162424	chrX:71137440-71156637	0.767825	0.140895	-2.44615
Insm2	NM_020287	NM_020287	chr12:56699903-56703004	0.419167	0.0769824	-2.44492
Aire	NM_001271555	NM_001271555	chr10:77492766-77526367	0.141398	0.0260762	-2.43895
1600012H06Rik	NM_001083881	NM_001083881	chr17:15080188-15098237	5.74786	1.06227	-2.43588
NA	NM_008578	NM_008578	chr8:72676676-72691387	1.70151e-05	3.14887e-06	-2.43391
Tcf7l2	NM_001142924	NM_001142924	chr19:55816299-56008145	35.2174	6.51813	-2.43376
Lmo2	NM_001142337	NM_001142337	chr2:103798151-103822035	0.00835197	0.00155074	-2.42916
Rffl	NM_001164571	NM_001164571	chr11:82594610-82684712	0.791537	0.147427	-2.42466
NA	NM_001110131	NM_001110131	chr7:26067197-26079167	0.00169727	0.000316459	-2.42312
P4ha2	NM_011031	NM_011031	chr11:53914425-53945169	2.51144	0.468668	-2.42188
Cep97	NM_001159364	NM_001159364	chr16:55900000-55934961	1.67291	0.312323	-2.42125
Lpar1	NM_010336	NM_010336	chr4:58448123-58566363	5.39274	1.01773	-2.40566
Tnnt3	NM_011620	NM_011620	chr7:149646716-149701914	0.00391416	0.000741046	-2.40107
Ggn	NM_182694	NM_182694	chr7:29955228-29958952	0.344119	0.0652344	-2.3992
4933434E20Rik	NM_001287086	NM_001287086	chr3:89802681-89872269	1.06597	0.202085	-2.39914
Phactr2	NM_001195096	NM_001195096	chr10:12927522-13194202	0.0023898	0.000453476	-2.39779
Myo18a	NM_011586	NM_011586	chr11:77590736-77679490	2.44716	0.464597	-2.39705
Nipa2	NM_023647	NM_023647	chr7:63097440-63217863	0.36686	0.0698944	-2.39198
Ube2t	NM_001278115	NM_001278115	chr1:136859141-136870756	0.000200676	3.82343e-05	-2.39192
Vti1a	NM_016862	NM_016862	chr19:55390546-55701951	5.39716	1.03027	-2.38918
Slc16a3	NM_030696	NM_030696	chr11:120809797-120820314	0.000231394	4.42116e-05	-2.38785
Ttc23	NM_001168476	NM_001168476	chr7:74792295-74871462	1.42949	0.273219	-2.38737
Trim30d	NM_001167828	NM_001167828	chr7:111618528-111656363	0.234514	0.0448829	-2.38543
Lipa	NM_001111100	NM_001111100	chr19:34566805-34601964	0.00552221	0.00105852	-2.38319
Ttll9	NM_029064	NM_029064	chr2:152788220-152834218	0.375632	0.0721952	-2.37935
Mllt10	NM_001252561	NM_001252561	chr2:17976863-18314457	1.39746	0.269223	-2.37593
Liph	NM_001289582	NM_001289582	chr16:21953890-21995615	0.000189696	3.66395e-05	-2.37222
Cap1	NM_001301067	NM_001301067	chr4:122513469-122563300	19.118	3.72281	-2.36047
Mill2	NM_153760	NM_153760	chr7:19425314-19444002	0.494366	0.0963815	-2.35875
Hist2h2bb	NM_175666	NM_175666	chr3:96073622-96074115	2.3912	0.467127	-2.35585
Npvf	NM_021892	NM_021892	chr6:50600869-50604392	1.62057	0.316622	-2.35567
Tmprss3	NM_080727	NM_080727	chr17:31316211-31335919	0.150902	0.0294939	-2.35512
Mthfs	NM_026829	NM_026829	chr9:89106027-89135063	0.853755	0.167019	-2.35381
Il31	NM_029594	NM_029594	chr5:123930161-123932110	0.776622	0.151952	-2.3536
Tnfrsf9	NM_001077508	NM_001077508	chr4:150294263-150320211	0.436463	0.0854197	-2.35322
Vmn1r80	NM_134204	NM_134204	chr7:12778313-12779240	0.620447	0.121431	-2.35317
Olfr1350	NM_146389	NM_146389	chr7:6522703-6523630	0.620447	0.121431	-2.35317
Olfr1255	NM_146977	NM_146977	chr2:89656484-89657417	0.614113	0.120193	-2.35315
Olfr1184	NM_146823	NM_146823	chr2:88326890-88327826	0.610995	0.119584	-2.35314
Olfr60	NM_146955	NM_146955	chr7:147530950-147531886	0.610995	0.119584	-2.35314
Tas2r103	NM_053211	NM_053211	chr6:132986180-132987119	0.607908	0.11898	-2.35313
Olfr170	NM_146957	NM_146957	chr16:19605817-19606759	0.604853	0.118383	-2.35313
Olfr487	NM_001011811	NM_001011811	chr7:115355096-115356041	0.601827	0.117791	-2.35312
Olfr1121	NM_146348	NM_146348	chr2:87211690-87212635	0.601827	0.117791	-2.35312
Olfr1340	NM_146304	NM_146304	chr4:118398853-118399801	0.598832	0.117206	-2.35311
Olfr352	NM_146940	NM_146940	chr2:36725087-36726035	0.598832	0.117206	-2.35311
Olfr720	NM_146392	NM_146392	chr14:15007643-15008594	0.595867	0.116626	-2.3531
Syngr4	NM_021482	NM_021482	chr7:53142214-53152081	0.583336	0.114179	-2.35303
Olfr1450	NM_146371	NM_146371	chr19:13028080-13029058	0.570443	0.111655	-2.35303
Mrap	NM_029844	NM_029844	chr16:90738568-90750021	0.558096	0.109241	-2.353
Olfr1030	NM_146588	NM_146588	chr2:85819468-85824955	0.559827	0.10958	-2.353
Olfr1034	NM_001011872	NM_001011872	chr2:85886600-85887623	0.532571	0.10425	-2.35293
Vmn1r41	NM_053230	NM_053230	chr6:89690881-89697408	0.531004	0.103944	-2.35292
Mpzl3	NM_001093749	NM_001093749	chr9:44863263-44883125	0.523307	0.102438	-2.3529
Olfr325	NM_207153	NM_207153	chr11:58394338-58395379	0.518794	0.101556	-2.35289
Plac1	NM_019538	NM_019538	chrX:50423178-50467582	0.498037	0.0974965	-2.35283
Olfr44	NM_146830	NM_146830	chr9:39291788-39301573	0.497351	0.0973623	-2.35283
4933417E11Rik	NR_040454	NR_040454	chr1:72005571-72051769	0.482719	0.0945007	-2.35279
Tsga13	NM_054073	NM_054073	chr6:30846980-30865573	0.453604	0.0888057	-2.35271
Prss54	NM_027640	NM_027640	chr8:98083191-98099097	0.447419	0.087596	-2.35269
H2-Q5	NR_051981	NR_051981	chr17:35531043-35532575	0.431895	0.0845592	-2.35265
Akr1c12	NM_013777	NM_013777	chr13:4267417-4278645	0.407517	0.07979	-2.35258
Fads6	NM_178035	NM_178035	chr11:115144679-115158860	0.403869	0.0790764	-2.35257
Them5	NM_025416	NM_025416	chr3:94146020-94151274	0.398519	0.0780296	-2.35255
Ccdc54	NM_027046	NM_027046	chr16:50589971-50654279	0.379658	0.0743393	-2.3525
2810433D01Rik	NR_033474	NR_033474	chr11:102480820-102485730	0.365067	0.0714844	-2.35246
Fam170a	NM_001004061	NM_001004061	chr18:50438022-50442673	0.362138	0.0709111	-2.35245
4933422A05Rik	NR_040715	NR_040715	chr9:35088689-35093008	0.357122	0.0699296	-2.35244
Kazald1	NM_178929	NM_178929	chr19:45150628-45153779	0.348839	0.0683089	-2.35242
Hmgb1-rs17	NR_033589	NR_033589	chr8:34594782-34596229	0.98288	0.192473	-2.35236
NA	NM_001037743	NM_001037743	chr12:58665101-58723096	0.31838	0.062348	-2.35233
Cldn6	NM_018777	NM_018777	chr17:23816331-23819414	0.310707	0.0608463	-2.35231
Spz1	NM_030237	NM_030237	chr13:93344586-93346187	0.28745	0.0562944	-2.35225
Pgk2	NM_031190	NM_031190	chr17:40343962-40345554	0.57905	0.113401	-2.35225
Mia2	NM_177321	NM_177321	chr12:60196786-60210117	0.2814	0.0551102	-2.35223
NA	NM_001243018	NM_001243018	chr7:146786849-146802228	0.819291	0.160455	-2.35221
4933411E08Rik	NR_045342	NR_045342	chr10:117362514-117385363	0.265661	0.0520293	-2.35219
Krt15	NM_008469	NM_008469	chr11:99993072-99997263	0.525138	0.102848	-2.35218
Usp50	NM_029163	NM_029163	chr2:126586785-126609196	0.257328	0.0503982	-2.35216
Gm14023	NR_040371	NR_040371	chr2:129123105-129135708	0.251414	0.0492405	-2.35215
Hsd3b2	NM_153193	NM_153193	chr3:98515029-98528466	0.24813	0.0485977	-2.35214
Angptl1	NM_028333	NM_028333	chr1:158734296-158869757	0.782763	0.153311	-2.35211
Gm8801	NR_028278	NR_028278	chr17:36084098-36090262	0.237206	0.0464591	-2.35211
Plxna4os1	NR_040277	NR_040277	chr6:32094558-32538192	0.46167	0.0904237	-2.35209
A330076C08Rik	NR_045088	NR_045088	chr13:44288957-44311856	0.45355	0.0888338	-2.35208
Gm6602	NR_045362	NR_045362	chr3:111684820-111884919	0.228208	0.0446976	-2.35208
Myoc	NM_010865	NM_010865	chr1:164569280-164588350	0.208082	0.0407571	-2.35203
Gm10684	NR_033547	NR_033547	chr9:44887265-44943689	0.194305	0.0380597	-2.35199
Ubqln3	NM_198623	NM_198623	chr7:111289136-111291786	0.178368	0.034939	-2.35195
1500012K07Rik	NR_045814	NR_045814	chr7:82259780-82476305	0.18087	0.035429	-2.35195
Marveld3	NM_028584	NM_028584	chr8:112471808-112486105	0.171422	0.0335789	-2.35193
Misp	NM_030218	NM_030218	chr10:79283765-79293197	0.173398	0.0339659	-2.35193
Slc36a2	NM_153170	NM_153170	chr11:54971969-54998579	0.173066	0.0339008	-2.35193
Cyp4a14	NM_007822	NM_007822	chr4:115158804-115168746	0.167914	0.0328919	-2.35192
Il7	NM_008371	NM_008371	chr3:7572076-7613427	0.16949	0.0332006	-2.35192
Irx2	NM_010574	NM_010574	chr13:72766425-72771642	0.681803	0.133555	-2.35192
Btnl9	NM_172793	NM_172793	chr11:48981826-49000591	0.170451	0.0333887	-2.35192
Gm10804	NR_040532	NR_040532	chr2:93259258-93310031	0.189814	0.0371826	-2.35189
Irx6	NM_001301137	NM_001301137	chr8:95198187-95204855	0.0598386	0.0117222	-2.35184
Nlrp2	NM_177690	NM_177690	chr7:5250148-5312284	0.236028	0.0462389	-2.35178
Hkdc1	NM_145419	NM_145419	chr10:61845884-61885205	0.230086	0.045075	-2.35177
Irx6	NM_022428	NM_022428	chr8:95198187-95204855	0.0596008	0.0116765	-2.35173
Cngb3	NM_013927	NM_013927	chr4:19207996-19437770	0.248223	0.0486312	-2.35168
Pip5k1c	NM_001293647	NM_001293647	chr10:80755707-80782719	2.5075	0.49185	-2.34996
Gm4013	NR_033452	NR_033452	chr18:42434033-42434851	4.3792	0.859095	-2.34978
Gm20605	NR_033148	NR_033148	chr5:138070350-138084130	0.515635	0.101282	-2.34798
Slc16a3	NM_001038654	NM_001038654	chr11:120809797-120820314	0.351243	0.0691459	-2.34475
Oprl1	NR_045542	NR_045542	chr2:181449720-181455690	2.94087	0.578944	-2.34475
2810459M11Rik	NM_001144993	NM_001144993	chr1:87942437-87952031	2.95216	0.583653	-2.33859
42617	NM_011129	NM_011129	chr11:87391890-87404041	2.43814	0.485993	-2.32677
Zfp827	NM_001294279	NM_001294279	chr8:81552335-81717665	3.27113	0.653866	-2.32272
Tcf7l2	NM_001142918	NM_001142918	chr19:55816299-56008145	6.97063	1.39702	-2.31893
Capn5	NM_007602	NM_007602	chr7:105270068-105333309	2.20236	0.442237	-2.31616
Igsf5	NM_028078	NM_028078	chr16:96583363-96643728	0.58326	0.117223	-2.31488
Rbpj	NM_001277116	NM_001277116	chr5:53947017-54048684	1.77787	0.358245	-2.31113
Btg3	NM_001297747	NM_001297747	chr17:50838005-50839209	1.7369	0.350232	-2.31013
Gm15417	NR_040404	NR_040404	chr3:89181567-89202701	0.37355	0.0754119	-2.30844
Cpt1c	NM_001252470	NM_001252470	chr7:52214741-52230221	0.000968847	0.000196962	-2.29835
Gab2	NM_001162477	NM_001162477	chr7:104230260-104457461	3.70765	0.754778	-2.29638
Wdr35	NM_001159527	NM_001159527	chr12:8980806-9035653	6.35344	1.30348	-2.28517
Nbr1	NM_001252223	NM_001252223	chr11:101413420-101443265	3.67513	0.756219	-2.28092
Trim40	NM_001033235	NM_001033235	chr17:37018542-37027070	1.89708e-05	3.90652e-06	-2.27982
Aim1l	NM_001162970	NM_001162970	chr4:133624366-133648419	0.310642	0.0640634	-2.27768
Gm16973	NR_046209	NR_046209	chr14:57287084-57319837	4.19069	0.866715	-2.27356
Pfkp	NM_001291071	NM_001291071	chr13:6547402-6648017	3.262	0.676716	-2.26913
Heph	NM_181273	NM_181273	chrX:93650774-93769823	0.161492	0.0335098	-2.26881
Aldh1a1	NM_013467	NM_013467	chr19:20676471-20717952	12.883	2.68265	-2.26374
Cd44	NM_001177786	NM_001177786	chr2:102651299-102741822	0.000300971	6.30373e-05	-2.25534
Frs3os	NR_045913	NR_045913	chr17:47832155-47841235	1.68504	0.352982	-2.25512
Arhgap24	NM_001286468	NM_001286468	chr5:102910409-103326956	1.89997	0.400568	-2.24586
Plch1	NM_001177732	NM_001177732	chr3:63500155-63654913	2.81092	0.593606	-2.24346
Mab21l2	NM_011839	NM_011839	chr3:86028611-86586616	2.54147	0.539896	-2.23491
Pqbp1	NM_001252528	NM_001252528	chrX:7471644-7476395	29.4629	6.29468	-2.22669
Tmem87a	NM_001110497	NM_001110497	chr2:120181044-120330655	1.65622	0.354659	-2.22339
Tiam2	NM_001286758	NM_001286758	chr17:3326572-3557713	3.727	0.798804	-2.2221
Etnppl	NM_001163587	NM_001163587	chr3:130320365-130338668	0.280397	0.0601473	-2.2209
Ugt1a5	NM_201643	NM_201643	chr1:89951985-90116577	0.380944	0.0826948	-2.20371
Pex5	NM_008995	NM_008995	chr6:124346833-124365085	1.15827	0.251858	-2.20129
Ctrl	NM_023182	NM_023182	chr8:108455893-108457762	1.19704	0.260289	-2.20129
Olfr282	NM_146457	NM_146457	chr15:98267900-98268828	1.11489	0.242446	-2.20116
Olfr1120	NM_147029	NM_147029	chr2:87197602-87198547	1.08329	0.235583	-2.20111
Olfr305	NM_146616	NM_146616	chr7:93511885-93512845	1.05686	0.229841	-2.20107
Aspdh	NM_026690	NM_026690	chr7:51720804-51723121	2.09329	0.455245	-2.20106
Olfr1082	NM_207674	NM_207674	chr2:86434041-86438966	1.00769	0.219159	-2.201
4930509E16Rik	NR_045735	NR_045735	chr9:72366056-72379665	0.76822	0.167121	-2.20063
C530044C16Rik	NR_045984	NR_045984	chr6:50726113-50764893	0.726964	0.158153	-2.20057
Gm10649	NR_028579	NR_028579	chr8:79272985-79424072	0.545195	0.118631	-2.20029
Gm14164	NR_033505	NR_033505	chr2:152171404-152202302	0.393368	0.0856084	-2.20005
Angptl7	NM_001039554	NM_001039554	chr4:147822690-147931794	0.378474	0.0823685	-2.20003
Zfp957	NM_001033215	NM_001033215	chr14:79612161-79647174	0.270083	0.0587858	-2.19986
Dhrs9	NM_175512	NM_175512	chr2:69218518-69241143	0.262872	0.0572166	-2.19985
Tmprss13	NM_001013373	NM_001013373	chr9:45126348-45155663	0.22415	0.0487905	-2.19979
Pkd2l1	NM_181422	NM_181422	chr19:44222126-44266932	0.21835	0.0475283	-2.19978
Gdf6	NM_013526	NM_013526	chr4:9771518-9789492	0.203893	0.0443821	-2.19976
Trdn	NM_029726	NM_029726	chr10:32803288-33196515	0.155864	0.0339293	-2.19969
Tcf7l1	NM_009332	NM_009332	chr6:72576364-72739039	3.58308	0.781921	-2.19611
Ddc	NM_001190448	NM_001190448	chr11:11714103-11798147	0.00132029	0.000291353	-2.18002
5031434C07Rik	NR_045987	NR_045987	chr6:112223751-112280417	0.319571	0.0708624	-2.17305
Bcl2l15	NM_001142960	NM_001142960	chr3:103636618-103658541	0.97335	0.216643	-2.16764
Wnt9b	NM_011719	NM_011719	chr11:103588676-103611135	0.380545	0.0847216	-2.16727
Tomm34	NM_025996	NM_025996	chr2:163879275-163896905	2.8051	0.625664	-2.16459
Fam219b	NM_001166364	NM_001166364	chr9:57385334-57390994	5.66077	1.26575	-2.16101
Tjp3	NM_001282095	NM_001282095	chr10:80730916-80754326	0.00352871	0.000791589	-2.15632
Rubcn	NM_172615	NM_172615	chr16:32821787-32868452	3.95634	0.889623	-2.1529
Cartpt	NM_001081493	NM_001081493	chr13:100668437-100670638	1.91222	0.431732	-2.14704
Sfn	NM_018754	NM_018754	chr4:133156470-133158083	0.740296	0.167285	-2.14579
Sp100	NM_013673	NM_013673	chr1:87546624-87606023	1.03547	0.234025	-2.14555
Gm16897	NR_033564	NR_033564	chr1:196765014-196803153	0.437389	0.0988595	-2.14547
Dmgdh	NM_028772	NM_028772	chr13:94444390-94522778	0.356349	0.0805473	-2.14538
6330410L21Rik	NR_040589	NR_040589	chr3:129380492-129466800	0.266347	0.0602077	-2.14528
Cartpt	NM_013732	NM_013732	chr13:100668437-100670638	3.49315e-05	7.90315e-06	-2.14403
Arl14ep	NM_173750	NM_173750	chr2:106802685-106814554	0.00781229	0.00177404	-2.13871
Tcf25	NM_001286363	NM_001286363	chr8:125897610-125928074	0.226209	0.051425	-2.13712
Podn	NM_172874	NM_172874	chr4:107687397-107704695	0.00292322	0.000666402	-2.1331
Nudt6	NM_001291044	NM_001291044	chr3:37303903-37318518	2.93557	0.669495	-2.13249
Btrc	NM_009771	NM_009771	chr19:45438223-45607833	4.03552	0.921838	-2.13017
Asb8	NM_030121	NM_030121	chr15:97965070-97996009	15.1601	3.47104	-2.12684
Ddit3	NM_007837	NM_007837	chr10:126727848-126748842	6.04127	1.38667	-2.12323
G730013B05Rik	NR_040380	NR_040380	chr16:50526357-50559572	0.532733	0.122588	-2.1196
Dync1i1	NM_001191026	NM_001191026	chr6:5675638-5978039	3.98211	0.917238	-2.11816
Mamdc4	NM_001081199	NM_001081199	chr2:25418634-25426836	0.336737	0.0776124	-2.11726
Mrgprx2	NM_001034868	NM_001034868	chr7:55733988-55754640	0.291266	0.067134	-2.11722
Asap1	NM_001276462	NM_001276462	chr15:63918401-64214481	2.62022	0.604661	-2.11549
Hottip	NR_110442	NR_110442	chr6:52212768-52217597	0.308423	0.0714252	-2.11041
Exog	NM_172456	NM_172456	chr9:119354040-119374636	4.3587	1.01183	-2.10693
Gm16938	NR_045972	NR_045972	chr7:105270068-105333309	0.721906	0.167793	-2.10513
Gm11780	NM_001277919	NM_001277919	chr4:4454920-4456605	1.1316	0.263834	-2.10066
Magix	NR_037581	NR_037581	chrX:7250291-7258377	0.117478	0.0275778	-2.09081
Dnmt3b	NM_001003960	NM_001003960	chr2:153475184-153513466	8.51579e-05	1.99925e-05	-2.09068
Prok2	NM_001037539	NM_001037539	chr6:99661292-99676386	1.63369	0.383902	-2.08932
Syt7	NM_173067	NM_173067	chr19:10463579-10527671	2.23261	0.525615	-2.08665
Tomm6	NM_001164729	NM_001164729	chr17:47823593-47831685	1.27272	0.300736	-2.08135
Zgpat	NM_144894	NM_144894	chr2:181092394-181115498	1.18041	0.279996	-2.0758
Gprasp2	NM_001163017	NM_001163017	chrX:132373572-132379269	19.9186	4.72695	-2.07513
Flcn	NR_073164	NR_073164	chr11:59604909-59623541	0.444609	0.105771	-2.0716
Ablim1	NM_001290813	NM_001290813	chr19:57107753-57290522	0.00949825	0.00226101	-2.07069
Lhx1	NM_008498	NM_008498	chr11:84332880-84339036	2.34169	0.558697	-2.06741
4933416I08Rik	NM_027700	NM_027700	chrX:50989667-50994509	0.629779	0.150543	-2.06467
Trim26	NM_001286726	NM_001286726	chr17:36974090-36996343	0.00198673	0.000475686	-2.06231
Gabpb1	NM_001271469	NM_001271469	chr2:126454642-126502073	7.59645	1.82382	-2.05836
Vsx2	NM_007701	NM_007701	chr12:85910777-85936407	0.100358	0.0241089	-2.05752
1700071M16Rik	NR_045445	NR_045445	chr17:43705399-43749150	0.773572	0.185982	-2.05637
Dgcr14	NM_001081633	NM_001081633	chr16:17900801-17911441	3.52606	0.84992	-2.05266
Pfkfb3	NM_001177754	NM_001177754	chr2:11393057-11475556	3.64085	0.878946	-2.05043
Prr27	NM_028648	NM_028648	chr5:88254721-88275411	0.300872	0.0726933	-2.04925
Pus7	NM_178403	NM_178403	chr5:23245982-23289529	1.07233	0.259546	-2.04669
Tmem232	NM_001008973	NM_001008973	chr17:65605344-65890122	0.836895	0.203089	-2.04293
Dyrk1b	NM_001271370	NM_001271370	chr7:28964501-28972317	2.30433	0.559272	-2.04273
Atg9a	NM_001288613	NM_001288613	chr1:75177434-75188584	0.384119	0.0932871	-2.0418
Ddr1	NM_172962	NM_172962	chr17:35818511-35841084	4.04218	0.981876	-2.04152
Pigv	NM_001145956	NM_001145956	chr4:133217339-133228562	0.926822	0.225466	-2.03938
Col8a1	NM_007739	NM_007739	chr16:57624368-57754850	3.16677	0.771833	-2.03665
Tcf7l2	NM_001142919	NM_001142919	chr19:55816299-56008145	6.3062	1.53712	-2.03654
Ate1	NM_001271343	NM_001271343	chr7:137535007-137663883	0.300786	0.073388	-2.03512
Chrdl2	NM_001291320	NM_001291320	chr7:107154913-107183236	0.254408	0.0620988	-2.03451
Hist1h2bh	NM_178197	NM_178197	chr13:23634791-23635313	1.6156	0.394469	-2.03408
Pfn3	NM_029303	NM_029303	chr13:55501008-55516593	1.43573	0.350582	-2.03396
Hk1os	NR_038038	NR_038038	chr10:61731602-61842656	1.35694	0.331426	-2.03359
Gm9376	NM_001101609	NM_001101609	chr14:118666379-118666992	1.07647	0.262997	-2.0332
Gm19710	NR_045749	NR_045749	chr3:89802681-89872269	0.978578	0.239129	-2.0329
Ifna11	NM_008333	NM_008333	chr4:88465822-88466469	0.956008	0.233625	-2.03283
Rnase10	NM_001162863	NM_001162863	chr14:51627425-51630433	0.245602	0.0600329	-2.0325
Olfr631	NM_146959	NM_146959	chr7:111063575-111078425	0.252255	0.0616796	-2.03202
Gm10445	NR_046063	NR_046063	chr6:84362935-84373832	0.69283	0.169417	-2.03192
Gp9	NM_018762	NM_018762	chr6:87728129-87729756	0.619964	0.151626	-2.03167
Gm15698	NR_003564	NR_003564	chr11:88825980-88828231	0.621298	0.151952	-2.03167
Gm10451	NR_028520	NR_028520	chr12:77545483-77549685	0.527164	0.128958	-2.03135
Olfr1280	NM_146908	NM_146908	chr2:111155637-111156555	0.504156	0.123337	-2.03127
E230029C05Rik	NR_110364	NR_110364	chr7:97177668-97197581	0.539933	0.132089	-2.03127
Slx	NM_001136476	NM_001136476	chrX:25628008-26362795	0.49893	0.12206	-2.03125
Cfap77	NM_001166705	NM_001166705	chr2:28811000-28910586	1.4789	0.361809	-2.03123
Vmn1r34	NM_001166719	NM_001166719	chr6:66586816-66587746	0.493811	0.120809	-2.03123
1700020L24Rik	NM_025492	NM_025492	chr11:83251195-83254734	0.492968	0.120603	-2.03123
Olfr1447	NM_146703	NM_146703	chr19:12975338-12976268	0.493811	0.120809	-2.03123
Olfr417	NM_207137	NM_207137	chr1:176299049-176299979	0.493811	0.120809	-2.03123
Olfr97	NM_146512	NM_146512	chr17:37368380-37369313	0.491291	0.120193	-2.03122
Olfr136	NM_146807	NM_146807	chr17:38472103-38473042	0.486327	0.11898	-2.03121
Olfr522	NM_146952	NM_146952	chr7:147347908-147348847	0.486327	0.11898	-2.03121
Olfr684	NM_207249	NM_207249	chr7:112305255-112306194	0.486327	0.11898	-2.03121
Olfr1383	NM_207574	NM_207574	chr11:49337226-49338162	0.488796	0.119584	-2.03121
Olfr644	NM_147121	NM_147121	chr7:111216598-111217543	0.481462	0.117791	-2.03119
Olfr679	NM_147044	NM_147044	chr7:112234231-112235179	0.479066	0.117206	-2.03118
Olfr266	NM_146489	NM_146489	chr3:106624524-106625475	0.476693	0.116626	-2.03117
9530052E02Rik	NR_046017	NR_046017	chr8:10986963-11054541	0.474344	0.116052	-2.03116
Gpr31b	NM_001013832	NM_001013832	chr17:13244186-13245146	1.40915	0.344762	-2.03115
Olfr159	NM_019476	NM_019476	chr4:43782921-43783881	0.469715	0.114921	-2.03115
Olfr1491	NM_146345	NM_146345	chr19:13779318-13780278	0.469715	0.114921	-2.03115
Olfr606	NM_147094	NM_147094	chr7:110599852-110600812	0.939431	0.229841	-2.03115
Olfr323	NM_146376	NM_146376	chr11:58438574-58439546	0.460723	0.112723	-2.03112
Olfr918	NM_146375	NM_146375	chr9:38480088-38481066	0.456354	0.111655	-2.0311
Hhatl	NR_027967	NR_027967	chr9:121693133-121701625	0.411072	0.100576	-2.0311
4930404I05Rik	NR_028368	NR_028368	chr16:90936341-91044624	0.456354	0.111655	-2.0311
Olfr1396	NM_146337	NM_146337	chr11:48851161-48948889	1.3626	0.333387	-2.03109
Rptoros	NR_045313	NR_045313	chr11:119464308-119760905	0.347993	0.085145	-2.03107
Olfr875	NM_146749	NM_146749	chr9:37580221-37581225	0.876689	0.214507	-2.03104
Rasl2-9	NM_009028	NM_009028	chr7:5076543-5077552	0.435043	0.106446	-2.03103
Capns2	NM_027112	NM_027112	chr8:95379248-95443178	0.431146	0.105494	-2.03102
Olfr119	NM_001011830	NM_001011830	chr17:37833629-37838582	0.419863	0.102736	-2.03098
Klk13	NM_001039042	NM_001039042	chr7:50967936-50982128	0.419863	0.102736	-2.03098
Olfr420	NM_146305	NM_146305	chr1:176088852-176089898	0.824148	0.201664	-2.03095
Il25	NM_080729	NM_080729	chr14:55551531-55554673	0.402315	0.0984464	-2.03092
Gdpd3	NM_024228	NM_024228	chr7:133909927-133919159	0.399532	0.097766	-2.03091
Olfr1496	NM_146989	NM_146989	chr19:13855037-13856104	0.400086	0.0979014	-2.03091
Vmn1r212	NM_134241	NM_134241	chr13:22974956-22976030	0.396243	0.0969619	-2.03089
Gm3279	NR_046071	NR_046071	chr6:55634564-55644568	0.386692	0.0946271	-2.03086
Tmevpg1	NR_104123	NR_104123	chr10:117939090-117993581	0.372238	0.0910931	-2.03081
Otp	NM_011021	NM_011021	chr13:95645581-95653636	1.03531	0.253375	-2.03072
Gm16998	NR_038016	NR_038016	chr10:53795727-53800887	0.326382	0.0798801	-2.03065
Myf6	NM_008657	NM_008657	chr10:106929915-106931785	0.319874	0.0782887	-2.03063
Oas1h	NM_001159934	NM_001159934	chr5:121311430-121323514	0.598018	0.146365	-2.03062
Ankrd66	NM_001254953	NM_001254953	chr17:43671122-43680588	0.295945	0.0724361	-2.03055
Nphs1os	NR_004443	NR_004443	chr7:31245076-31273628	0.290585	0.071125	-2.03053
Olfr69	NM_013621	NM_013621	chr7:110915790-110920108	0.285415	0.0698606	-2.03051
Enpp7	NM_001030291	NM_001030291	chr11:118849501-118854155	0.281795	0.068975	-2.0305
Nme8	NM_001167909	NM_001167909	chr13:19736947-19789629	0.212685	0.0520606	-2.03046
EU599041	NM_001177525	NM_001177525	chr7:50469408-50482212	0.2667	0.0652827	-2.03045
Ltb4r2	NM_020490	NM_020490	chr14:56380264-56382066	0.264018	0.0646266	-2.03044
Gm7854	NR_028417	NR_028417	chr5:43542924-43680963	0.531438	0.130085	-2.03044
Ms4a4d	NM_025658	NM_025658	chr19:11611338-11632956	0.258119	0.0631834	-2.03042
Allc	NM_053156	NM_053156	chr12:29238619-29267348	0.259045	0.06341	-2.03042
Gm15401	NR_040421	NR_040421	chr6:72576364-72739039	0.516238	0.126367	-2.03042
4921529L05Rik	NR_110484	NR_110484	chr6:53928684-53967377	0.984937	0.241104	-2.03038
Fbxo15	NM_015798	NM_015798	chr18:85104416-85150784	0.23274	0.0569745	-2.03033
Angptl3	NM_013913	NM_013913	chr4:98603349-98787606	0.229412	0.0561603	-2.03032
4933402P03Rik	NM_175368	NM_175368	chr11:69630067-69631942	0.227425	0.0556741	-2.03031
Ffar3	NM_001033316	NM_001033316	chr7:31639348-31641197	0.225647	0.0552393	-2.0303
5330411J11Rik	NR_040510	NR_040510	chr2:59220549-59224739	0.222347	0.0544316	-2.03029
Bdkrb2	NM_009747	NM_009747	chr12:106801381-106831281	0.4327	0.105929	-2.03027
Ms4a4c	NM_029499	NM_029499	chr19:11482150-11501736	0.209598	0.0513122	-2.03025
Cabp5	NM_013877	NM_013877	chr7:13983503-13994227	0.206304	0.0505062	-2.03024
Nt5c1b	NM_027588	NM_027588	chr12:10376776-10396980	0.191273	0.0468281	-2.03019
Hoxc10	NM_010462	NM_010462	chr15:102797226-102802328	0.184197	0.0450965	-2.03016
Chst4	NM_011998	NM_011998	chr8:112552974-112563234	0.174513	0.0427266	-2.03013
Tchhl1	NM_027762	NM_027762	chr3:93272675-93275902	0.33564	0.0821771	-2.0301
Gm8615	NR_028061	NR_028061	chr5:149931140-149993612	0.167917	0.0411124	-2.0301
Serpina3i	NM_001199940	NM_001199940	chr12:105501331-105507575	0.156286	0.0382656	-2.03006
Tsnaxip1	NM_024445	NM_024445	chr8:108351643-108368576	0.309722	0.0758338	-2.03006
Phldb3	NM_001102613	NM_001102613	chr7:25396346-25414316	0.149104	0.0365078	-2.03004
Ppef2	NM_011148	NM_011148	chr5:92655999-92682185	0.149722	0.0366592	-2.03004
Slc27a5	NM_009512	NM_009512	chr7:13573695-13583541	0.145571	0.0356432	-2.03003
Tspear	NM_001287074	NM_001287074	chr10:77149313-77349514	0.137464	0.0336588	-2.03
Cd19	NM_009844	NM_009844	chr7:133551961-133558384	0.138122	0.0338197	-2.03
Capn11	NM_001013767	NM_001013767	chr17:45767152-45796258	0.518046	0.126849	-2.02997
Krt84	NM_008474	NM_008474	chr15:101346118-101524736	0.129803	0.0317834	-2.02997
Ccdc175	NM_028687	NM_028687	chr12:73186825-73286016	0.126394	0.030949	-2.02996
Arhgef16	NM_001112744	NM_001112744	chr4:153652578-153674004	0.365273	0.0894423	-2.02995
Csta1	NM_001033239	NM_001033239	chr16:36120031-36131275	0.121043	0.0296392	-2.02994
F9	NM_007979	NM_007979	chrX:57252640-57283935	0.362825	0.0888432	-2.02994
Trim30b	NM_175648	NM_175648	chr7:111503911-111507160	0.238095	0.0583012	-2.02994
Gm16497	NR_045003	NR_045003	chr12:14268339-14292490	0.115662	0.0283219	-2.02992
Nxf3	NM_001024141	NM_001024141	chrX:132606637-132619794	0.109687	0.0268593	-2.0299
4930467D21Rik	NR_045981	NR_045981	chr5:97821435-98017145	0.108984	0.026687	-2.0299
Upb1	NM_133995	NM_133995	chr10:74869655-74904424	0.428337	0.104888	-2.02989
Fmo9	NM_172844	NM_172844	chr1:168592185-168611976	0.212358	0.0520007	-2.02989
Gm6639	NR_040748	NR_040748	chr3:35496073-35565085	0.103515	0.0253481	-2.02988
Myo1a	NM_001081219	NM_001081219	chr10:127142311-127157996	0.0960121	0.0235114	-2.02986
Slco1b2	NM_020495	NM_020495	chr6:141578038-141635156	0.0978667	0.0239654	-2.02986
Vil1	NM_009509	NM_009509	chr1:74455957-74634602	0.31256	0.0765399	-2.02985
Nlrp1c-ps	NR_027858	NR_027858	chr11:71055931-71098734	0.0928032	0.0227258	-2.02985
Kif4-ps	NR_033653	NR_033653	chr12:102383818-102387483	0.0869887	0.0213022	-2.02983
Sim2	NM_011377	NM_011377	chr16:94085504-94348638	0.173716	0.0425404	-2.02982
Gm20745	NR_045745	NR_045745	chr9:67865770-67873521	0.0836865	0.0204937	-2.02981
Dsg3	NM_030596	NM_030596	chr18:20668804-20699811	0.230242	0.0563842	-2.02979
Cyp2j13	NM_145548	NM_145548	chr4:95709350-95744231	0.14336	0.0351081	-2.02977
0610010B08Rik	NM_001177543	NM_001177543	chr2:175594788-176850107	0.27544	0.0674541	-2.02976
Adamts19	NM_175506	NM_175506	chr18:58996417-59213332	0.334181	0.0818397	-2.02976
Fndc3c1	NM_001007580	NM_001007580	chrX:103615381-103680568	0.129303	0.031666	-2.02975
Adgb	NM_001127353	NM_001127353	chr10:10055500-10192112	0.296324	0.0725701	-2.02973
Gm20554	NR_030701	NR_030701	chr13:72760913-72766012	0.0607483	0.0148773	-2.02973
Naip1	NM_008670	NM_008670	chr13:101177724-101222819	0.287876	0.0705014	-2.02972
Fer1l4	NM_001136556	NM_001136556	chr2:155844875-155878683	0.100276	0.0245583	-2.0297
Ptprv	NM_007955	NM_007955	chr1:137005074-137029152	0.0503567	0.0123327	-2.0297
Klhl31	NM_172925	NM_172925	chr9:77484538-77507929	0.048849	0.0119635	-2.02969
Trim26	NM_001025599	NM_001025599	chr17:36974090-36996343	7.07626	1.73364	-2.02918
Exo5	NM_001160043	NM_001160043	chr4:120593806-120597610	3.68478	0.902759	-2.02917
Mocs2	NM_001113374	NM_001113374	chr13:115608444-115619628	4.10055	1.00473	-2.02901
Unc5c	NM_001293561	NM_001293561	chr3:141128527-141497888	1.30541	0.320185	-2.02752
Dcun1d1	NM_001205361	NM_001205361	chr3:35791026-35831888	5.45377	1.33827	-2.02688
Arfip1	NM_001081093	NM_001081093	chr3:84300014-84386547	1.14944	0.282419	-2.02503
Meis3	NR_102730	NR_102730	chr7:16760673-16771852	1.27705	0.313814	-2.02484
Fnbp1	NM_001177649	NM_001177649	chr2:30881725-30997528	1.74429	0.4304	-2.01889
Pitx2	NM_001286942	NM_001286942	chr3:128902795-128922512	2.51951e-05	6.22045e-06	-2.01805
Sybu	NM_001285841	NM_001285841	chr15:44503402-44637375	3.72416	0.924204	-2.01063
Phactr3	NM_001177791	NM_001177791	chr2:177853679-178073197	0.00697287	0.00173046	-2.0106
Ube3a	NM_173010	NM_173010	chr7:66484119-66562097	4.49857	1.11781	-2.00879
Ncmap	NM_181047	NM_181047	chr4:134925491-134954142	0.537962	0.13368	-2.00872
C130046K22Rik	NR_102396	NR_102396	chr11:103559037-103586887	0.670992	0.166797	-2.0082
Liph	NM_001083894	NM_001083894	chr16:21953890-21995615	0.000115695	2.88089e-05	-2.00574
Pdp1	NM_001033453	NM_001033453	chr4:11885329-11893597	9.63185	2.39939	-2.00515
Tmem91	NM_001290498	NM_001290498	chr7:26454158-26460185	2.74819	0.686326	-2.00152
1700124L16Rik	NR_105027	NR_105027	chr6:83711752-83712502	8.29827	2.0726	-2.00137
Chka	NM_013490	NM_013490	chr19:3851772-3894369	5.72928	1.43593	-1.99636
Zfand2b	NM_001159906	NM_001159906	chr1:75165219-75168200	0.00605488	0.00151888	-1.9951
Tasp1	NM_175225	NM_175225	chr2:139659214-139892541	1.63943	0.411252	-1.9951
Adgrg5	NM_001033468	NM_001033468	chr8:97447593-97467190	0.171581	0.0432036	-1.98967
Uncx	NM_013702	NM_013702	chr5:140019851-140024132	1.44574	0.364087	-1.98945
Cnnm2	NM_001102471	NM_001102471	chr19:46836098-46953070	1.51543	0.382387	-1.98662
Trmt61b	NR_015549	NR_015549	chr17:71901400-71948101	0.000582865	0.000148548	-1.97223
Rnase4	NM_201239	NM_201239	chr14:51710751-51725826	0.936337	0.238706	-1.97179
St7	NM_001289624	NM_001289624	chr6:17643993-17893023	1.15035	0.293346	-1.97139
Phka2	NM_001177879	NM_001177879	chrX:156940097-157036810	3.59216	0.917071	-1.96975
Ms4a7	NM_027836	NM_027836	chr19:11395528-11410636	1.02013	0.26047	-1.96956
Sox14	NM_011440	NM_011440	chr9:99774524-99776589	0.965525	0.246675	-1.9687
Krt9	NM_201255	NM_201255	chr11:100048094-100054560	0.743025	0.189847	-1.96857
Sema6c	NM_001272024	NM_001272024	chr3:94964341-94977972	1.04541	0.267358	-1.96723
Mfn2	NM_001285920	NM_001285920	chr4:147247694-147279018	1.35289	0.346185	-1.96643
Tshr	NM_001113404	NM_001113404	chr12:92236931-92786285	0.372371	0.0953885	-1.96485
Rnf152	NM_178779	NM_178779	chr1:107173493-107253287	6.07598	1.55668	-1.96464
D630023F18Rik	NM_175293	NM_175293	chr1:65151858-65169788	0.000193645	4.97607e-05	-1.96034
Stra6	NM_009291	NM_009291	chr9:57976894-58001804	1.12052	0.288548	-1.95729
Glp1r	NM_021332	NM_021332	chr17:31038811-31073455	1.20878	0.311466	-1.9564
Cyp27a1	NM_024264	NM_024264	chr1:74760147-74784464	0.887962	0.228838	-1.95617
Papolb	NM_019943	NM_019943	chr5:142960792-143027052	0.688687	0.177501	-1.95603
Prdm12	NM_001123362	NM_001123362	chr2:31495556-31511315	1.29055	0.332631	-1.95599
Erbb2ip	NM_001289475	NM_001289475	chr13:104608865-104710666	3.0513	0.789579	-1.95027
Clcn3	NM_173874	NM_173874	chr8:63389185-63462108	1.0801	0.280017	-1.94758
Adgrb2	NM_173071	NM_173071	chr4:129662113-129699877	0.798665	0.207774	-1.94257
Kat5	NM_001199248	NM_001199248	chr19:5603013-5610094	0.00181047	0.000472152	-1.93904
Traf7	NM_153792	NM_153792	chr17:24625727-24664883	5.6753	1.48164	-1.9375
Col28a1	NM_001037865	NM_001037865	chr6:7947807-8142617	0.278765	0.0728184	-1.93667
Syne4	NM_001290565	NM_001290565	chr7:31099834-31104064	0.000169121	4.42669e-05	-1.93375
Rbfox2	NM_001110829	NM_001110829	chr15:76909419-77137483	2.82268	0.739129	-1.93317
Opn4	NM_001128599	NM_001128599	chr14:35403803-35413328	0.141008	0.0369464	-1.93227
Cdh8	NM_001285913	NM_001285913	chr8:101535786-101940371	6.00967	1.58247	-1.9251
Nfix	NM_010906	NM_010906	chr8:87225355-87324237	0.444237	0.117139	-1.9231
Zswim8	NM_001252082	NM_001252082	chr14:21526773-21542841	10.6724	2.81652	-1.9219
Cox6b2	NM_183406	NM_183406	chr7:4703393-4704696	3.07628	0.813724	-1.91857
Tcf12	NM_001253862	NM_001253862	chr9:71692058-71959626	7.9499	2.10428	-1.91761
Cfb	NM_008198	NM_008198	chr17:34993318-34999459	0.0330078	0.00874235	-1.91671
Adam17	NR_102380	NR_102380	chr12:21322252-21379493	1.44042	0.381916	-1.91516
Plk4	NR_045576	NR_045576	chr3:40603872-40620805	0.000198083	5.25215e-05	-1.91513
Ralgapa1	NM_001003719	NM_001003719	chr12:56703876-56922503	0.840333	0.223955	-1.90775
Dnajb11	NM_026400	NM_026400	chr16:22857917-22899524	0.17323	0.0461879	-1.9071
1700085C21Rik	NR_046045	NR_046045	chr12:83718024-84259800	1.07788	0.28773	-1.90541
Sstr5	NM_001191008	NM_001191008	chr17:25626819-25634233	0.355132	0.0948082	-1.90527
Gm684	NM_001195681	NM_001195681	chr9:51078362-51086659	0.865278	0.23103	-1.90508
Becn2	NM_001290692	NM_001290692	chr1:177850459-177852356	0.550046	0.146903	-1.90469
A330032B11Rik	NR_045329	NR_045329	chr19:37095780-37281961	0.504611	0.134774	-1.90463
Hrc	NM_010473	NM_010473	chr7:52590638-52594342	0.761855	0.203502	-1.90447
Fam169b	NM_001013811	NM_001013811	chr7:75411224-75507976	0.321028	0.0857555	-1.9044
Col13a1	NM_007731	NM_007731	chr10:61301245-61441856	0.31085	0.0830374	-1.90438
Kcnj1	NM_019659	NM_019659	chr9:32180002-32206779	0.145888	0.0389715	-1.90437
Lrrc66	NM_153568	NM_153568	chr5:73997880-74023660	0.289016	0.0772065	-1.90436
Gdpd4	NM_177696	NM_177696	chr7:105068467-105198173	0.293611	0.0784336	-1.90436
Kcnj1	NM_001168354	NM_001168354	chr9:32180002-32206779	0.145461	0.038858	-1.90435
Adam5	NM_001272057	NM_001272057	chr8:25837564-25934841	0.453278	0.121238	-1.90256
Tssc4	NM_001115085	NM_001115085	chr7:150255272-150256992	11.3663	3.04415	-1.90065
Suv39h1	NM_011514	NM_011514	chrX:7638296-7651886	2.81527	0.755411	-1.89794
Sfxn3	NM_001178012	NM_001178012	chr19:45122065-45130873	5.8952	1.58568	-1.89444
NA	NM_001168258	NM_001168258	chr6:115679156-115712484	0.333818	0.0899352	-1.89211
Syt6	NM_001276680	NM_001276680	chr3:103379204-103449490	0.449195	0.121246	-1.8894
Serpina1f	NM_001164742	NM_001164742	chr12:104926253-104933739	0.518176	0.140968	-1.87807
Vmn2r1	NM_019918	NM_019918	chr3:63885563-63909380	0.542874	0.147701	-1.87794
Cables1	NM_001146287	NM_001146287	chr18:11979596-12104136	1.25605	0.341941	-1.87708
Tgfb1i1	NM_001289551	NM_001289551	chr7:135390325-135399213	0.665237	0.181489	-1.87399
Dock9	NM_001081039	NM_001081039	chr14:121941260-122196956	1.20022	0.327446	-1.87397
1190007I07Rik	NM_001135568	NM_001135568	chr10:82082595-82085973	2.42421	0.662997	-1.87044
Clk2	NM_001163432	NM_001163432	chr3:88968726-88981009	3.08102	0.84335	-1.8692
Serpina3f	NM_001033335	NM_001033335	chr12:105452753-105480144	0.000119825	3.28042e-05	-1.86898
4931430N09Rik	NR_046053	NR_046053	chr6:118537257-119171632	0.991327	0.27183	-1.86666
Qars	NM_001168270	NM_001168270	chr9:108410335-108418272	9.12294	2.50221	-1.86629
Kctd14	NM_001010826	NM_001010826	chr7:104599843-104608067	7.81184e-05	2.14351e-05	-1.86569
Cd160	NM_018767	NM_018767	chr3:96602685-96633274	0.000484696	0.000133221	-1.86326
Kcnip4	NM_030265	NM_030265	chr5:48780741-49676898	2.97357	0.817898	-1.8622
Zmym6	NM_001285887	NM_001285887	chr4:126754626-126801618	0.53735	0.147953	-1.86073
Trp73	NM_001126330	NM_001126330	chr4:153430357-153514317	1.47982	0.407937	-1.85901
Mid1	NM_001290506	NM_001290506	chrX:166123130-166428729	1.55732	0.429832	-1.85722
Slc17a1	NR_121611	NR_121611	chr13:23960886-23987599	0.165375	0.0456478	-1.85712
Tcf7l2	NM_001142920	NM_001142920	chr19:55816299-56008145	3.38051	0.933559	-1.85643
Rbm3	NM_016809	NM_016809	chrX:7716100-7725089	0.526129	0.145536	-1.85404
Aup1	NR_125891	NR_125891	chr6:82984217-83007676	0.736594	0.204161	-1.85116
Chrd	NM_001278041	NM_001278041	chr16:20724526-20742457	0.000475121	0.000131717	-1.85085
Dctn2	NM_001190454	NM_001190454	chr10:126703317-126725827	0.00481313	0.00133795	-1.84695
Tmcc3	NM_001168684	NM_001168684	chr10:93977601-94053699	0.824835	0.229307	-1.84682
Slc6a18	NM_001168645	NM_001168645	chr13:73799197-73815471	0.13654	0.0380021	-1.84517
Gnrh1	NM_008145	NM_008145	chr14:68363285-68367493	2.8273	0.788938	-1.84144
4930539J05Rik	NR_030689	NR_030689	chr3:135099186-135101629	3.26562	0.911318	-1.84133
Clasrp	NR_125833	NR_125833	chr7:20166386-20189835	2.71523	0.758085	-1.84064
Pcsk6	NM_011048	NM_011048	chr7:73007021-73195272	0.889169	0.248332	-1.84019
4930487H11Rik	NR_040601	NR_040601	chr1:62749890-62865266	0.919181	0.25698	-1.8387
Olfr698	NM_146602	NM_146602	chr7:113895964-113896900	0.855393	0.239167	-1.83857
Olfr93	NM_001011813	NM_001011813	chr17:37287976-37288915	0.851072	0.23796	-1.83856
Olfr492	NM_146497	NM_146497	chr7:115466243-115467188	0.842558	0.235583	-1.83854
Olfr516	NM_146725	NM_146725	chr7:115988577-115989522	0.842558	0.235583	-1.83854
Atg4c	NM_175029	NM_175029	chr4:98860624-98926478	1.8338	0.512761	-1.83848
AW822252	NR_110489	NR_110489	chrX:51000098-51019755	0.686828	0.192081	-1.83824
Esp15	NM_001244651	NM_001244651	chr17:39777901-39782612	0.613461	0.17158	-1.83809
4930550C14Rik	NM_029247	NM_029247	chr9:53213390-53240908	0.566685	0.158507	-1.838
Shox2	NM_013665	NM_013665	chr3:66777190-66785693	0.405335	0.113401	-1.83768
Lrrc36	NM_001170789	NM_001170789	chr8:107937521-107987986	0.289959	0.0811268	-1.8376
Cyp2g1	NM_013809	NM_013809	chr7:27593945-27606216	0.335172	0.0937805	-1.83754
Zp1	NM_009580	NM_009580	chr19:10988786-10995091	0.320099	0.089565	-1.83751
C86187	NR_015609	NR_015609	chr7:54223116-54231281	0.301751	0.0844332	-1.83748
C8b	NM_133882	NM_133882	chr4:104438921-104477153	0.533713	0.149346	-1.83741
Satl1	NM_028655	NM_028655	chrX:109497913-109520388	0.24452	0.0684246	-1.83736
Gm13752	NR_040370	NR_040370	chr2:80231520-80238373	0.222553	0.0622795	-1.83732
Itgb7	NM_013566	NM_013566	chr15:102046425-102062366	0.21701	0.0607289	-1.83731
Gm19619	NR_040428	NR_040428	chr5:91686596-91712102	0.40256	0.112656	-1.83728
Gm13544	NR_040365	NR_040365	chr2:58119863-58210169	0.194764	0.0545051	-1.83726
Oxgr1	NM_001001490	NM_001001490	chr14:120418806-120441657	0.447656	0.125285	-1.83717
Gm7104	NR_033570	NR_033570	chr12:89320164-89569046	0.130967	0.0366545	-1.83714
Slc2a6	NM_001177627	NM_001177627	chr2:26876884-26883518	0.950548	0.266038	-1.83713
Tmtc3	NM_001033332	NM_001033332	chr10:99906535-99949981	0.48308	0.135248	-1.83665
Tnnt3	NM_001163670	NM_001163670	chr7:149646716-149701914	0.772547	0.216386	-1.83601
Pard6a	NM_001286344	NM_001286344	chr8:108225047-108227394	5.4821	1.53642	-1.83515
Trpc2	NM_001109897	NM_001109897	chr7:109214004-109245378	0.663344	0.186602	-1.82979
Atxn7l2	NM_175183	NM_175183	chr3:108005145-108013445	1.41507	0.398351	-1.82876
Tasp1	NR_110351	NR_110351	chr2:139659214-139892541	1.947	0.549448	-1.8252
Pik3c2g	NM_011084	NM_011084	chr6:139535771-139917804	0.13525	0.03823	-1.82285
Irf9	NM_008394	NM_008394	chr14:56222821-56228867	4.311	1.22254	-1.81814
Abl1	NM_001283046	NM_001283046	chr2:31544056-31659882	0.582327	0.165664	-1.81357
Slc35c1	NM_145832	NM_145832	chr2:92292921-92300675	2.66335	0.759583	-1.80996
Rcor3	NM_001290279	NM_001290279	chr1:193922428-193974907	1.63308	0.465891	-1.80954
6430411K18Rik	NR_002848	NR_002848	chr12:110828378-110833613	1.78665	0.510187	-1.80816
Nup98	NM_001287166	NM_001287166	chr7:109267913-109358680	2.32421	0.664401	-1.80661
Emc1	NM_001039200	NM_001039200	chr4:138908501-138934650	1.6257	0.46502	-1.8057
Pcdh15	NM_001142747	NM_001142747	chr10:73284614-74112477	0.273013	0.07823	-1.80317
Arhgap25	NM_001286610	NM_001286610	chr6:87408538-87483253	0.000125942	3.61251e-05	-1.80169
Sgk3	NM_133220	NM_133220	chr1:9788210-9892649	1.33747	0.383796	-1.8011
Cdc7	NM_009863	NM_009863	chr5:107393340-107413458	2.46971	0.708988	-1.80051
Dcaf4	NM_001165256	NM_001165256	chr12:84861415-84882942	9.30892	2.67326	-1.80001
Gm37013	NM_001174154	NM_001174154	chr18:37089938-38001526	0.15457	0.0443884	-1.80001
Nek1	NM_001293637	NM_001293637	chr8:63471989-63610143	5.2341	1.50689	-1.79637
Asap2	NM_001135192	NM_001135192	chr12:21117616-21292098	1.92287	0.553931	-1.79548
Chrna6	NM_021369	NM_021369	chr8:28513683-28524416	0.479278	0.138071	-1.79545
Nutm1	NM_172521	NM_172521	chr2:112088104-112099448	0.362495	0.104435	-1.79535
Abcc2	NM_013806	NM_013806	chr19:43856797-43912708	0.243336	0.0701101	-1.79526
Sptbn4	NM_001199234	NM_001199234	chr7:28141401-28231608	0.00013593	3.92227e-05	-1.7931
Spef2	NM_177123	NM_177123	chr15:9592490-9678561	0.73564	0.213496	-1.78479
Onecut3	NM_139226	NM_139226	chr10:79957650-79980005	0.448755	0.13025	-1.78464
Lzts3	NM_001291028	NM_001291028	chr2:130458500-130468580	1.34478	0.390483	-1.78404
Klc1	NM_001025362	NM_001025362	chr12:112997059-113052052	0.327105	0.0951729	-1.78113
Cd36	NM_001159555	NM_001159555	chr5:17287507-17394777	0.77218	0.225151	-1.77804
Snx10	NM_001127348	NM_001127348	chr6:51473901-51540669	8.59299	2.50596	-1.7778
Golph3l	NM_001177669	NM_001177669	chr3:95392855-95423169	0.858272	0.250689	-1.77554
Jak2	NM_001048177	NM_001048177	chr19:29326292-29387570	6.48669	1.8949	-1.77536
Ivns1abp	NM_001039512	NM_001039512	chr1:153191627-153211575	47.957	14.0577	-1.77038
Cysltr2	NM_001162412	NM_001162412	chr14:73428934-73448921	0.515735	0.151207	-1.7701
5031434O11Rik	NR_033624	NR_033624	chr3:51319239-51371038	3.87247	1.1361	-1.76917
Adra1a	NM_001271761	NM_001271761	chr14:67254087-67390005	0.237786	0.0697767	-1.76884
Olfr1173	NM_207566	NM_207566	chr2:88114265-88115204	1.21582	0.35694	-1.76817
Cd46	NM_010778	NM_010778	chr1:196868093-196918442	1.66388	0.488662	-1.76764
Tekt5	NM_001099275	NM_001099275	chr16:10358044-10395558	2.76559	0.812225	-1.76763
Zbtb11os1	NR_027965	NR_027965	chr16:55973380-56009025	0.718509	0.211041	-1.76748
Snx20	NM_027840	NM_027840	chr8:91150726-91160027	0.663077	0.19477	-1.76741
9330162012Rik	NR_102323	NR_102323	chr13:24997468-25030918	1.286	0.377751	-1.76738
Gm5833	NR_040304	NR_040304	chr1:140536671-140578652	0.455553	0.133839	-1.76712
Il1a	NM_010554	NM_010554	chr2:129123105-129135708	0.443247	0.130225	-1.7671
Fam216b	NM_177629	NM_177629	chr14:78480830-78488814	0.76285	0.224137	-1.76702
Pramef12	NM_029948	NM_029948	chr4:143981576-143998367	0.341385	0.100308	-1.76696
Foxd2os	NR_030721	NR_030721	chr4:114581893-114593723	0.28527	0.0838246	-1.76688
Xirp1	NM_011724	NM_011724	chr9:119922872-119932716	0.262829	0.0772416	-1.76667
Kcns3	NM_001168564	NM_001168564	chr12:11097007-11157648	0.39988	0.118226	-1.75801
Iigp1	NM_001146275	NM_001146275	chr18:60535682-60552283	5.11204e-05	1.5116e-05	-1.75783
Dsc1	NM_001291804	NM_001291804	chr18:20241972-20273274	0.201787	0.059685	-1.7574
Rxra	NM_011305	NM_011305	chr2:27532720-27618839	1.33121	0.394271	-1.75548
Pcdh15	NM_001142742	NM_001142742	chr10:73284614-74112477	0.0884497	0.0262044	-1.75505
Aire	NM_001271554	NM_001271554	chr10:77492766-77526367	0.0555284	0.0164512	-1.75503
4930520O04Rik	NR_040384	NR_040384	chr9:114277441-114299830	1.06055	0.314379	-1.75423
Odf2	NM_013615	NM_013615	chr2:29745239-29787266	2.06202	0.611281	-1.75415
Zfp410	NR_045615	NR_045615	chr12:85657808-85685389	0.959495	0.284654	-1.75307
Hs3st5	NM_001253355	NM_001253355	chr10:36226612-36554200	2.27315	0.67602	-1.74956
Slit2	NM_178804	NM_178804	chr5:48374393-48697521	1.34379	0.400065	-1.748
Ccdc77	NR_045558	NR_045558	chr6:120274339-120394592	0.834708	0.248691	-1.74692
Fxyd5	NM_001287217	NM_001287217	chr7:31817741-31827350	9.85222	2.94025	-1.74451
Ppfibp1	NM_001170433	NM_001170433	chr6:146837015-146980545	5.81043	1.73634	-1.7426
Ubap2l	NM_001165987	NM_001165987	chr3:89802681-89872269	0.0135077	0.0040397	-1.74146
Commd6	NM_001168592	NM_001168592	chr14:102032982-102039688	4.34817	1.30368	-1.73782
Lrba	NM_001077688	NM_001077688	chr3:86028611-86586616	0.805268	0.241815	-1.73557
Eif4enif1	NM_001166547	NM_001166547	chr11:3102355-3144591	28.4464	8.54461	-1.73516
Sh3pxd2a	NM_001164717	NM_001164717	chr19:47334663-47538901	4.48309	1.34913	-1.73246
Gm17455	NM_001164374	NM_001164374	chr10:59765497-60159238	1.83379	0.552067	-1.73191
Tmem196	NM_001294154	NM_001294154	chr12:121184434-121257530	4.41503	1.32922	-1.73184
4933411K16Rik	NM_025752	NM_025752	chr19:42120340-42145429	0.888942	0.267804	-1.73091
Rspo4	NM_001040689	NM_001040689	chr2:151668662-151700404	0.463298	0.139618	-1.73046
Plekhs1	NM_001164263	NM_001164263	chr19:56536126-56561219	0.230059	0.06933	-1.73045
Plekhs1	NM_172641	NM_172641	chr19:56536126-56561219	0.230059	0.06933	-1.73045
Arhgap22	NM_153800	NM_153800	chr14:34030008-34183122	0.416615	0.125554	-1.73041
Gm11545	NM_001105561	NM_001105561	chr11:94616449-94622496	0.399757	0.120475	-1.73039
Bsnd	NM_080458	NM_080458	chr4:106156062-106164848	0.396214	0.119407	-1.73039
Sp6	NM_031183	NM_031183	chr11:96874882-96886052	0.309773	0.0933628	-1.73029
Myh7b	NM_001085378	NM_001085378	chr2:155436978-155518120	0.162189	0.0488875	-1.73014
Etl4	NM_001177631	NM_001177631	chr2:20211539-20732162	0.000452729	0.000136931	-1.7252
Ewsr1	NM_001283062	NM_001283062	chr11:4969689-4999091	41.8904	12.6811	-1.72394
Gja5	NM_001271628	NM_001271628	chr3:96836324-96857557	0.00020464	6.2043e-05	-1.72175
Zfp949	NM_001163061	NM_001163061	chr9:88442857-88465924	0.812934	0.246473	-1.72171
Ush1c	NM_023649	NM_023649	chr7:53450720-53493860	0.169993	0.051554	-1.72132
Ebf3	NM_010096	NM_010096	chr7:144385353-144506128	7.75638	2.35365	-1.72049
Gpr68	NM_175493	NM_175493	chr12:102114891-102146408	1.21059	0.367787	-1.71877
Wdfy4	NM_001146022	NM_001146022	chr14:33772732-33998252	0.224267	0.0681853	-1.71768
Papln	NM_130887	NM_130887	chr12:85104583-85133334	0.290776	0.0885872	-1.71474
Ear2	NM_007895	NM_007895	chr14:44680318-44681196	0.971261	0.295938	-1.71457
Nrp2	NM_001077406	NM_001077406	chr1:62749890-62865266	0.306562	0.0936268	-1.71118
Arhgef40	NM_001145922	NM_001145922	chr14:52604507-52640408	2.44056	0.745489	-1.71095
Cd3e	NM_007648	NM_007648	chr9:44806825-44817673	1.05898	0.324021	-1.70851
Ggt1	NM_008116	NM_008116	chr10:75036337-75048927	0.688894	0.210831	-1.70819
Gbp11	NM_001039647	NM_001039647	chr5:105752044-105775491	0.488886	0.149638	-1.70802
AU015836	NR_028320	NR_028320	chrX:91213994-91220809	0.435114	0.133184	-1.70797
Aox3	NM_023617	NM_023617	chr1:58169979-58257296	0.287721	0.0880762	-1.70784
Nrn1l	NM_001301174	NM_001301174	chr8:108417466-108418923	0.771238	0.236283	-1.70666
Trpm1	NM_018752	NM_018752	chr7:71298720-71414645	0.4464	0.136896	-1.70526
Cldnd1	NR_045518	NR_045518	chr16:58728022-58734360	1.61196	0.494583	-1.70453
Adam28	NR_102399	NR_102399	chr14:69223054-69273899	0.252073	0.0775031	-1.70152
Nme7	NM_178071	NM_178071	chr1:166237802-166388486	1.62495	0.499893	-1.7007
Cnbp	NM_001109745	NM_001109745	chr6:87792608-87801100	5.82824	1.79476	-1.69927
Sipa1	NM_001164482	NM_001164482	chr19:5651184-5663707	4.71693	1.45689	-1.69495
Aurkc	NM_001080966	NM_001080966	chr7:6948095-6955802	1.25523	0.388114	-1.6934
Oprk1	NM_011011	NM_011011	chr1:5578573-5596214	1.35863	0.420186	-1.69306
Cutc	NM_001113562	NM_001113562	chr19:43827512-43843128	2.32445	0.719425	-1.69197
Eif5	NM_178041	NM_178041	chr12:112776311-112784964	25.406	7.86967	-1.69079
Rcan1	NM_019466	NM_019466	chr16:92392195-92466414	18.339	5.68148	-1.69058
Tmem176b	NM_001286651	NM_001286651	chr6:48783810-48791373	1.32289	0.409842	-1.69055
9530059O14Rik	NR_015610	NR_015610	chr9:122481618-122489765	1.19241	0.369877	-1.68876
Ccm2l	NM_145536	NM_145536	chr2:152891690-152907471	1.59159	0.494244	-1.68717
Sytl4	NM_001290718	NM_001290718	chrX:130470923-130516351	0.000542598	0.000168556	-1.68665
4930432K21Rik	NM_029045	NM_029045	chr8:86671936-86696496	0.598555	0.186246	-1.68427
Rapgef4	NM_001204167	NM_001204167	chr2:71819271-72095531	0.471508	0.146764	-1.68378
Gm20257	NR_045007	NR_045007	chr1:58709484-58712675	2.68838	0.837085	-1.68329
Tmc6	NM_145439	NM_145439	chr11:117627298-117641997	0.618793	0.192845	-1.68201
Sap25	NM_001081962	NM_001081962	chr5:138070350-138084130	4.3983	1.37148	-1.68121
Nup88	NM_001083331	NM_001083331	chr11:70658262-70783475	0.577179	0.180125	-1.68002
Prkcsh	NM_001293651	NM_001293651	chr9:21807431-21818689	4.79509	1.50003	-1.67657
Vipr1	NM_011703	NM_011703	chr9:121551833-121582072	0.396091	0.124163	-1.6736
Osbpl6	NM_001290735	NM_001290735	chr2:76244564-76438704	0.589351	0.184959	-1.67192
Rps6ka1	NM_009097	NM_009097	chr4:133403205-133443712	3.32162	1.04553	-1.66765
Ccdc81	NM_001162979	NM_001162979	chr7:97014657-97052139	0.954081	0.301445	-1.66222
Galnt3	NM_015736	NM_015736	chr2:65920822-65962850	0.670326	0.21181	-1.66209
Pmch	NM_029971	NM_029971	chr10:87553816-87609686	17.743	5.6093	-1.66136
Prdm16	NM_001177995	NM_001177995	chr4:153690233-154010982	0.0848353	0.0268366	-1.66046
Slc39a7	NM_001077709	NM_001077709	chr17:34165210-34168635	11.1904	3.54108	-1.66
Pcsk5	NM_001190483	NM_001190483	chr19:17507321-17912122	0.0509505	0.0161238	-1.6599
Aatk	NM_001198785	NM_001198785	chr11:119868631-119908459	2.36639	0.749644	-1.65841
Mak	NM_008547	NM_008547	chr13:41120488-41175075	2.06621	0.655526	-1.65626
C030034L19Rik	NR_015499	NR_015499	chr3:9403077-9413903	0.95751	0.304178	-1.65437
Ehmt2	NM_147151	NM_147151	chr17:35035436-35050995	8.57261	2.72338	-1.65434
Muc20	NM_001145874	NM_001145874	chr16:32735971-32797521	0.401403	0.127535	-1.65416
Rhbdd3	NM_177370	NM_177370	chr11:4999275-5006103	1.21639	0.387176	-1.65155
Chtop	NM_001293782	NM_001293782	chr3:90302460-90313420	1.32177	0.421437	-1.64908
St7	NM_001083315	NM_001083315	chr6:17643993-17893023	1.53235	0.488875	-1.64821
Herc4	NM_026101	NM_026101	chr10:62706544-62780629	2.70953	0.865054	-1.64718
Lef1	NM_001276402	NM_001276402	chr3:130813214-130927275	3.33823	1.0671	-1.64539
Tecpr2	NM_001081057	NM_001081057	chr12:112127473-112210606	3.46803	1.11186	-1.64113
Camta2	NM_001190379	NM_001190379	chr11:70482964-70501607	1.95275	0.627605	-1.63758
Wac	NM_001146298	NM_001146298	chr18:7868829-7929026	1.79242	0.576934	-1.63543
Pced1a	NM_001114541	NM_001114541	chr2:130243419-130270005	0.547349	0.17626	-1.63476
Mid1ip1	NM_001166635	NM_001166635	chrX:10294490-10296828	10.2989	3.32631	-1.63049
4930556M19Rik	NR_045063	NR_045063	chr15:10644590-10719878	0.256243	0.0828989	-1.62808
Ate1	NM_001029895	NM_001029895	chr7:137535007-137663883	0.798159	0.25881	-1.62478
Ppp1r18	NM_001146711	NM_001146711	chr17:36002539-36012541	0.0131266	0.00426609	-1.6215
Pafah2	NM_001285877	NM_001285877	chr4:133952234-133983327	2.2119	0.71973	-1.61976
C8a	NM_001290645	NM_001290645	chr4:104488284-104549003	0.135717	0.0441624	-1.61972
Tspan2os	NR_040588	NR_040588	chr3:102524153-102576233	0.882908	0.287373	-1.61934
Gm4251	NR_046076	NR_046076	chr14:71651079-71670866	1.11469	0.362888	-1.61905
2010005H15Rik	NM_029733	NM_029733	chr16:36221647-36257513	1.17351	0.38204	-1.61903
Hist1h2ab	NM_175660	NM_175660	chr13:23842956-23843461	1.33381	0.434232	-1.61901
Zfp652os	NR_045780	NR_045780	chr11:95561419-95574068	1.12033	0.364741	-1.61898
6430503K07Rik	NR_108091	NR_108091	chr2:147003281-147157417	1.04622	0.34064	-1.61887
1600027J07Rik	NR_036588	NR_036588	chr8:105867777-105871434	1.47155	0.479141	-1.61881
Kif5a	NM_008447	NM_008447	chr10:126662750-126700419	0.229336	0.074677	-1.61872
Hist1h3i	NM_178207	NM_178207	chr13:21874783-21875266	1.53015	0.498267	-1.61868
4930405L22Rik	NR_110478	NR_110478	chr5:46318060-46323648	0.915553	0.298164	-1.61854
Krtap19-2	NM_130870	NM_130870	chr16:88873909-88874514	0.831975	0.271	-1.61825
Cst11	NM_030059	NM_030059	chr2:148594353-148597233	0.828817	0.269973	-1.61824
Khdrbs1	NR_045036	NR_045036	chr4:129380412-129419547	20.7204	6.74995	-1.6181
Ces2a	NM_001190330	NM_001190330	chr8:107257902-107265534	0.142392	0.0463896	-1.61799
Gm904	NM_001033770	NM_001033770	chr13:50738596-50741207	0.712311	0.232099	-1.61777
A330048O09Rik	NR_045162	NR_045162	chr13:48367786-48369253	1.34529	0.438403	-1.61759
Gm6083	NR_102704	NR_102704	chr5:29864488-29865164	0.654415	0.213272	-1.61751
1700029B22Rik	NR_040531	NR_040531	chr7:138289952-138294092	0.615466	0.200604	-1.61733
Gm16617	NR_045728	NR_045728	chr14:52604507-52640408	0.588755	0.191914	-1.61721
1700109H08Rik	NM_029843	NM_029843	chr5:3571715-3637230	0.585575	0.19088	-1.61719
Gm8579	NR_036696	NR_036696	chr6:3238518-3267019	0.558439	0.18205	-1.61706
Timeless	NM_001164080	NM_001164080	chr10:127669118-127689997	1.54386	0.503372	-1.61685
Tspan32	NM_001128082	NM_001128082	chr7:150190950-150205390	0.371736	0.121205	-1.61683
Mb	NM_001164048	NM_001164048	chr15:76845916-76887538	0.347713	0.113385	-1.61667
Psmb9	NM_013585	NM_013585	chr17:34319043-34324275	1.41005	0.459806	-1.61665
3110021A11Rik	NR_030776	NR_030776	chr6:119798210-119799034	0.904698	0.29503	-1.61657
Gm13710	NR_046046	NR_046046	chr2:84340904-84347030	0.446751	0.145692	-1.61655
Tas2r105	NM_020501	NM_020501	chr6:131636578-131637481	0.388285	0.126649	-1.61628
Ppp1r2-ps9	NR_033171	NR_033171	chrX:14687711-14688615	0.77518	0.252846	-1.61627
Olfr146	NM_146747	NM_146747	chr9:38826203-38827124	0.376147	0.122695	-1.61622
Olfr1206	NM_001001810	NM_001001810	chr2:88704763-88705687	0.374197	0.12206	-1.61621
Vmn1r46	NM_053229	NM_053229	chr6:89926164-89927094	0.370358	0.120809	-1.61619
Olfr123	NM_146630	NM_146630	chr17:37932390-37933320	0.370358	0.120809	-1.61619
Olfr476	NM_146924	NM_146924	chr7:115110912-115111845	0.368468	0.120193	-1.61619
Olfr283	NM_147036	NM_147036	chr15:98208609-98209539	1.11107	0.362427	-1.61619
Tas2r113	NM_207018	NM_207018	chr6:132843028-132843958	0.370358	0.120809	-1.61619
Olfr901	NM_001011806	NM_001011806	chr9:38237868-38238804	0.366597	0.119584	-1.61618
Olfr281	NM_146280	NM_146280	chr15:98286742-98287678	0.733194	0.239167	-1.61618
Olfr770	NM_146863	NM_146863	chr10:128569886-128570822	0.366597	0.119584	-1.61618
Olfr345	NM_146945	NM_146945	chr2:36495560-36496496	0.366597	0.119584	-1.61618
Tas2r125	NM_207027	NM_207027	chr6:132859668-132860604	0.366597	0.119584	-1.61618
Olfr1303	NM_146402	NM_146402	chr2:111653942-111654881	0.72949	0.23796	-1.61617
Olfr395	NM_147005	NM_147005	chr11:73720053-73720992	0.364745	0.11898	-1.61617
Olfr603	NM_147070	NM_147070	chr7:110531575-110532514	0.364745	0.11898	-1.61617
Olfr169	NM_001011855	NM_001011855	chr16:19566032-19566974	0.362912	0.118383	-1.61616
Olfr54	NM_010997	NM_010997	chr11:50840505-50841447	0.362912	0.118383	-1.61616
Olfr460	NM_146383	NM_146383	chr6:40521386-40522331	0.361096	0.117791	-1.61615
Olfr1155	NM_146643	NM_146643	chr2:87782838-87783783	0.361096	0.117791	-1.61615
Olfr398	NM_146710	NM_146710	chr11:73797163-73798108	0.722193	0.235583	-1.61615
Olfr494	NM_146737	NM_146737	chr7:115511005-115511950	0.722193	0.235583	-1.61615
Olfr1497	NM_146741	NM_146741	chr19:13869154-13870099	0.361096	0.117791	-1.61615
Olfr1330	NM_146334	NM_146334	chr4:118565689-118566637	0.718599	0.234411	-1.61614
Olfr139	NM_147003	NM_147003	chr11:73857826-73858774	0.359299	0.117206	-1.61614
Ceacam13	NM_028171	NM_028171	chr7:18595237-18604569	0.360491	0.117595	-1.61613
Vmn1r89	NM_134226	NM_134226	chr7:13804687-13805638	0.35752	0.116626	-1.61613
Olfr676	NM_147095	NM_147095	chr7:112183713-112184667	0.711517	0.232104	-1.61613
Vmn1r84	NM_134233	NM_134233	chr7:12947156-12948113	0.354014	0.115484	-1.61612
Olfr414	NM_146761	NM_146761	chr1:176360560-176361515	0.355175	0.115862	-1.61612
Gmfg	NM_001039192	NM_001039192	chr7:29222465-29231914	2.37708	0.775439	-1.61611
Olfr582	NM_147053	NM_147053	chr7:110189994-110190954	0.352286	0.114921	-1.61611
Olfr829	NM_147067	NM_147067	chr9:18661070-18662036	0.348882	0.113811	-1.6161
Olfr612	NM_001200027	NM_001200027	chr7:110686774-110687746	0.345542	0.112723	-1.61608
Olfr667	NM_147060	NM_147060	chr7:112064827-112065808	0.340651	0.111129	-1.61606
Bex6	NM_001033539	NM_001033539	chr16:32179885-32187030	0.339583	0.110781	-1.61605
Olfr593	NM_146380	NM_146380	chr7:110360375-110361359	0.339051	0.110608	-1.61605
Olfr772	NM_146266	NM_146266	chr10:128611106-128612110	0.328758	0.107254	-1.616
Sprr3	NM_001204427	NM_001204427	chr3:92260423-92262642	0.584706	0.190757	-1.61598
Nr1i3	NM_001243062	NM_001243062	chr1:173144100-173152645	0.224914	0.0733781	-1.61595
AU040972	NR_045305	NR_045305	chr11:79153393-79395111	0.312624	0.101995	-1.61593
Hdhd1a	NM_026108	NM_026108	chr18:50727309-50728353	0.30994	0.10112	-1.61592
Il18r1	NM_001161843	NM_001161843	chr1:40522396-40557699	0.299122	0.0975934	-1.61588
Gpr19	NM_001167699	NM_001167699	chr6:134819109-134847943	6.72907	2.19548	-1.61587
H2-Aa	NM_010378	NM_010378	chr17:34419695-34424716	0.897705	0.292893	-1.61587
4930539N22Rik	NR_040598	NR_040598	chr3:13471654-14182287	0.295964	0.0965648	-1.61585
4930417O13Rik	NR_015527	NR_015527	chr6:125215542-125223795	0.289631	0.0945007	-1.61582
6030440G07Rik	NR_036598	NR_036598	chr12:112232607-112252082	0.289631	0.0945007	-1.61582
Olfr39	NM_146825	NM_146825	chr9:20086794-20091092	0.287708	0.0938736	-1.61581
Dupd1	NM_001013826	NM_001013826	chr14:22495793-22533798	0.28581	0.0932548	-1.6158
A930003A15Rik	NR_015488	NR_015488	chr16:19876660-19884367	0.555493	0.18125	-1.61579
Olfr314	NM_001011760	NM_001011760	chr11:58599640-58600771	0.275626	0.0899348	-1.61576
BC049715	NM_178776	NM_178776	chr6:136777363-136789075	0.273192	0.0891415	-1.61575
A930001A20Rik	NR_040550	NR_040550	chr3:14971200-15002727	0.212154	0.0692247	-1.61575
Gsdmcl1	NR_108051	NR_108051	chr15:63678863-63682497	0.274926	0.0897067	-1.61575
Gm38509	NR_110488	NR_110488	chr3:34670996-34681268	0.269119	0.0878135	-1.61573
Dusp5	NM_001085390	NM_001085390	chr19:53603807-53615812	0.267457	0.0872718	-1.61572
5430437J10Rik	NR_045274	NR_045274	chr15:5446317-5544983	0.263873	0.0861032	-1.6157
4930572O03Rik	NR_073011	NR_073011	chr5:15158105-15162877	0.263552	0.0859985	-1.6157
Fam92b	NM_001033980	NM_001033980	chr8:122690296-122701369	0.25668	0.0837582	-1.61567
Olfr46	NM_146934	NM_146934	chr7:147787238-147797023	0.256376	0.0836591	-1.61567
Mrgpra2a	NM_001172588	NM_001172588	chr7:54681698-54707509	0.242321	0.0790764	-1.6156
Edn2	NM_007902	NM_007902	chr4:119834028-119839965	0.240973	0.0786368	-1.6156
Smco1	NM_183283	NM_183283	chr16:32271694-32274865	0.704883	0.230029	-1.61557
Cfap161	NM_029335	NM_029335	chr7:90924126-90943349	0.684824	0.223488	-1.61554
Krtap10-10	NM_001024709	NM_001024709	chr10:77149313-77349514	0.225659	0.0736427	-1.61553
Gm17365	NM_001167592	NM_001167592	chr9:35452697-35455787	0.440307	0.143695	-1.6155
Olfr59	NM_011002	NM_011002	chr11:74097310-74103148	0.440755	0.143841	-1.6155
Serpinb6c	NM_148942	NM_148942	chr13:33971684-33997577	0.220378	0.0719205	-1.6155
Dlx6os2	NR_002839	NR_002839	chr6:6770545-6819533	0.429396	0.140136	-1.61548
Gm13629	NR_033495	NR_033495	chr2:66278936-66473019	0.216198	0.0705574	-1.61548
Gpr33	NM_008159	NM_008159	chr12:53123990-53129050	0.415794	0.1357	-1.61545
Crisp3	NM_009639	NM_009639	chr17:40358725-40379207	0.207897	0.0678502	-1.61545
C230079O03Rik	NR_040459	NR_040459	chr7:143523898-143541098	0.208297	0.0679806	-1.61545
Gm7073	NM_001039240	NM_001039240	chrX:57689226-57709370	0.201702	0.0658295	-1.61542
Gm9839	NM_001199956	NM_001199956	chr1:32229650-32714583	0.396753	0.12949	-1.6154
Cabp4	NM_144532	NM_144532	chr19:4135422-4139609	0.398212	0.129966	-1.6154
Gabrr3	NM_001081190	NM_001081190	chr16:59407207-59461565	0.194983	0.0636382	-1.61539
Gm12794	NM_001085516	NM_001085516	chr4:101613011-101615788	0.195688	0.063868	-1.61539
Awat2	NM_177746	NM_177746	chrX:97597560-97638056	0.170159	0.0555362	-1.61539
Gm26705	NR_103487	NR_103487	chr7:106408990-106415728	0.389616	0.127162	-1.61539
Ccr1l1	NM_007718	NM_007718	chr9:123891781-123893241	0.194284	0.06341	-1.61538
Gm16294	NR_046185	NR_046185	chr15:40342867-40358823	0.194458	0.0634669	-1.61538
Mobp	NM_001039365	NM_001039365	chr9:120058859-120085209	0.375433	0.122536	-1.61535
Ascl2	NM_008554	NM_008554	chr7:150152726-150155169	0.170972	0.0558058	-1.61528
Gm6034	NM_001034909	NM_001034909	chr17:36179905-36195590	0.336369	0.109793	-1.61526
Crtam	NM_019465	NM_019465	chr9:40780880-40812711	0.0682731	0.0222848	-1.61526
Gpr143	NM_010951	NM_010951	chrX:149216463-149243189	0.165866	0.05414	-1.61525
Krt25	NM_133730	NM_133730	chr11:99177157-99184255	0.165866	0.05414	-1.61525
Paqr6	NM_198410	NM_198410	chr3:88168510-88172463	0.490462	0.160092	-1.61524
Cyp2c67	NM_001024719	NM_001024719	chr19:39683348-39723532	0.159162	0.0519529	-1.61522
Avpr2	NM_001276298	NM_001276298	chrX:71137440-71156637	0.157427	0.0513864	-1.61522
4933402D24Rik	NM_001256158	NM_001256158	chr1:63801482-63815841	1.22817	0.400901	-1.61519
Lhfpl1	NM_178358	NM_178358	chrX:141724901-141783437	0.606349	0.197926	-1.61519
LOC100505025	NR_105062	NR_105062	chr7:80455265-80564785	1.61765	0.528044	-1.61516
Cyp17a1	NM_007809	NM_007809	chr19:46741654-46747490	0.144797	0.0472662	-1.61515
Mmp21	NM_152944	NM_152944	chr7:140865952-140871744	0.14317	0.0467353	-1.61515
A430089I19Rik	NM_177913	NM_177913	chrUn_random:1585650-1589928	0.144123	0.0470462	-1.61515
4931440P22Rik	NR_027955	NR_027955	chr3:65331406-65359440	0.429227	0.140113	-1.61515
4933433G08Rik	NR_105026	NR_105026	chr9:60950818-60953193	0.144315	0.0471088	-1.61515
Cyp2b10	NM_009999	NM_009999	chr7:26682676-26711643	0.423907	0.138377	-1.61514
Gata1	NM_008089	NM_008089	chrX:7536385-7545036	0.139124	0.045415	-1.61513
Lrrc29	NM_177449	NM_177449	chr8:107836239-107850176	0.686361	0.224054	-1.61512
Neil2	NM_201610	NM_201610	chr14:63801281-63812362	0.13806	0.0450678	-1.61512
Cyp2c65	NM_028191	NM_028191	chr19:39135495-39168438	0.135724	0.0443056	-1.61511
Cylc1	NM_026134	NM_026134	chrX:108305756-108319213	0.401635	0.13111	-1.6151
Osgin1	NM_027950	NM_027950	chr8:121961061-121970156	0.134044	0.0437575	-1.6151
Nr2e3	NM_013708	NM_013708	chr9:59790577-59797886	0.261928	0.0855049	-1.61509
Nfkbid	NM_172142	NM_172142	chr7:31208322-31213765	0.780592	0.254821	-1.61509
Tmprss11d	NM_145561	NM_145561	chr5:86731878-86802412	0.127345	0.0415715	-1.61507
Podnl1	NM_001013384	NM_001013384	chr8:86649887-86656416	0.124849	0.0407571	-1.61506
Egr4	NM_020596	NM_020596	chr6:85461115-85463536	0.493705	0.161171	-1.61506
Kremen2	NM_028416	NM_028416	chr17:23878165-23882796	0.366726	0.119719	-1.61505
Als2cr11	NM_175200	NM_175200	chr1:59107349-59151744	0.242567	0.0791872	-1.61505
Gm11548	NR_040590	NR_040590	chr3:36398725-36405731	0.116835	0.0381418	-1.61503
Klhl38	NM_177755	NM_177755	chr15:58146127-58155724	0.232042	0.0757526	-1.61502
Naaladl1	NM_001009546	NM_001009546	chr19:6105797-6115555	0.228855	0.0747124	-1.61501
Hhla1	NM_001145096	NM_001145096	chr15:65754004-65808366	0.22599	0.0737773	-1.61501
Trim43b	NM_001170884	NM_001170884	chr9:88979461-88987673	0.338984	0.110666	-1.61501
Gm19424	NR_040320	NR_040320	chr19:41821450-41824587	0.114427	0.0373562	-1.61501
Ctnna3	NM_001164519	NM_001164519	chr10:62892845-64466415	0.260446	0.0850269	-1.615
Entpd8	NM_028093	NM_028093	chr2:24935842-24950725	0.110459	0.0360612	-1.615
Vmn2r96	NM_001104547	NM_001104547	chr17:18718690-18735121	0.108413	0.0353935	-1.61499
Vmn2r56	NM_001104648	NM_001104648	chr7:13279346-13318454	0.108577	0.0354467	-1.61499
AI314278	NR_102276	NR_102276	chr7:96574815-96580587	0.10681	0.0348701	-1.61498
Crtam	NM_001281954	NM_001281954	chr9:40780880-40812711	0.0677496	0.0221184	-1.61497
Fbxw2	NM_001164769	NM_001164769	chr2:34659883-34681755	1.14243	0.372976	-1.61496
Vmn2r12	NM_001104623	NM_001104623	chr5:109514867-109526883	0.100701	0.0328766	-1.61495
Hes2	NM_008236	NM_008236	chr4:151532975-151536578	0.0995443	0.032499	-1.61495
Kmo	NM_133809	NM_133809	chr1:177562323-177590984	0.301823	0.0985381	-1.61495
Il23r	NM_144548	NM_144548	chr6:67372925-67441849	0.101077	0.0329993	-1.61495
Ugt2a2	NM_001024148	NM_001024148	chr5:87888514-87919896	0.197726	0.064553	-1.61494
Lyg2	NM_001033427	NM_001033427	chr1:37962767-37973338	0.488076	0.159347	-1.61494
Vmn2r72	NM_001105185	NM_001105185	chr7:92886293-92903491	0.0973082	0.0317691	-1.61494
Pax8	NM_011040	NM_011040	chr2:24276070-24331119	0.0973957	0.0317977	-1.61494
Ugt2b1	NM_152811	NM_152811	chr5:87345663-87355528	0.295375	0.0964335	-1.61494
Vmn2r105	NM_001104567	NM_001104567	chr17:20345193-20371836	0.193573	0.0631977	-1.61493
C030016D13Rik	NR_027987	NR_027987	chr19:27504526-27507121	0.0962701	0.0314303	-1.61493
A530016L24Rik	NM_177039	NM_177039	chr12:113727658-113738138	0.0945471	0.030868	-1.61492
Smok3a	NM_001168602	NM_001168602	chr5:138462503-138475893	0.0911261	0.0297514	-1.61491
Cyp2b19	NM_007814	NM_007814	chr7:27542205-27557649	0.553039	0.180559	-1.61491
Hal	NM_010401	NM_010401	chr10:92951512-92979488	0.179533	0.0586153	-1.6149
Gbp2b	NM_010259	NM_010259	chr3:142257810-142282140	0.437588	0.142868	-1.61489
5031410I06Rik	NM_207657	NM_207657	chr5:26344960-26431854	1.24869	0.407689	-1.61487
Matn3	NM_010770	NM_010770	chr12:8954734-8978834	0.0811558	0.0264971	-1.61486
Ar	NM_013476	NM_013476	chrX:95345088-95512486	0.489687	0.159881	-1.61486
Itih1	NM_008406	NM_008406	chr14:31742365-31756475	0.0792843	0.0258862	-1.61485
Gm805	NR_046081	NR_046081	chr12:87510290-87536052	0.0769464	0.0251231	-1.61484
Mmp20	NM_013903	NM_013903	chr9:7628230-7674968	0.0739009	0.0241289	-1.61483
Lamp3	NM_177356	NM_177356	chr16:19653473-19706458	0.216748	0.0707694	-1.61482
Epb42	NM_013513	NM_013513	chr2:120843952-120862491	0.0692685	0.0226168	-1.61481
Kcna7	NM_010596	NM_010596	chr7:52661329-52666752	0.0687846	0.0224588	-1.6148
Gucy2d	NM_001130693	NM_001130693	chr7:105588925-105625988	0.0658765	0.0215095	-1.61479
Gm21284	NR_078345	NR_078345	chr6:83493199-83538120	0.510552	0.166703	-1.61478
Sec31b	NM_001033343	NM_001033343	chr19:44591446-44620338	0.0605369	0.0197664	-1.61477
Abcb5	NM_029961	NM_029961	chr12:120106296-120204894	0.0613427	0.0200295	-1.61477
Gm10556	NR_045881	NR_045881	chr18:4812483-4850957	0.0608259	0.0198607	-1.61477
Tbx5	NM_011537	NM_011537	chr5:120284671-120335227	0.120468	0.0393349	-1.61476
Slco1a1	NM_013797	NM_013797	chr6:141855801-141895483	0.119603	0.0390526	-1.61476
Mov10l1	NM_031260	NM_031260	chr15:88813423-88885582	0.11686	0.0381573	-1.61476
Fam78a	NM_175511	NM_175511	chr2:31922404-31939225	0.236335	0.0771679	-1.61476
Gm14015	NR_040637	NR_040637	chr2:106303979-106363260	0.1202	0.0392476	-1.61476
Cilp	NM_173385	NM_173385	chr9:65112986-65128412	0.170641	0.055718	-1.61475
Grm6	NM_173372	NM_173372	chr11:50664186-50679710	0.16298	0.0532168	-1.61474
Psmb11	NM_175204	NM_175204	chr14:55244146-55248393	0.38857	0.126877	-1.61474
Mccc1os	NR_029456	NR_029456	chr3:35858230-35952469	0.738528	0.241149	-1.61473
Ccdc88b	NM_001081291	NM_001081291	chr19:6919112-6932701	0.0938875	0.0306573	-1.6147
Wdr72	NM_001033500	NM_001033500	chr9:73958140-74131010	0.0444486	0.014514	-1.61469
Dmbt1	NM_007769	NM_007769	chr7:138175589-138265142	0.0734475	0.0239837	-1.61466
Elf2	NM_001291062	NM_001291062	chr3:51056641-51144566	2.52354	0.824134	-1.6145
Pkd2l2	NM_001163004	NM_001163004	chr18:34569076-34666477	0.123544	0.0403614	-1.61398
Eif5a	NM_001166594	NM_001166594	chr11:69730213-69735460	4.09581	1.34038	-1.6115
Dusp16	NM_001048054	NM_001048054	chr6:134665485-134742646	1.15357	0.378417	-1.60806
Ncaph2	NM_001115132	NM_001115132	chr15:89186149-89207468	1.37597	0.451893	-1.60639
Gss	NM_008180	NM_008180	chr2:155388916-155418546	1.60685	0.528478	-1.60432
Dcun1d3	NM_001163703	NM_001163703	chr7:126996676-127039259	5.10378	1.68149	-1.60183
Banf1	NR_104482	NR_104482	chr19:5364632-5371511	1.89941	0.625965	-1.6014
Pou2f1	NM_198934	NM_198934	chr1:167718811-167932765	3.34913	1.10404	-1.60099
Zic4	NM_009576	NM_009576	chr9:91263809-91284186	14.0234	4.62931	-1.59896
Fbxl12	NM_001286530	NM_001286530	chr9:20442192-20451233	2.0834	0.689833	-1.59462
Spsb3	NM_027141	NM_027141	chr17:25023618-25029092	0.00124905	0.000414667	-1.5908
Bsg	NM_009768	NM_009768	chr10:79167102-79174724	1.38041	0.459154	-1.58805
Psd2	NR_110349	NR_110349	chr18:36124483-36174369	0.820048	0.273562	-1.58384
Amt	NM_001013814	NM_001013814	chr9:108199252-108203928	3.02105	1.00997	-1.58074
Sema4a	NM_001163491	NM_001163491	chr3:88239883-88265104	0.00119975	0.000402178	-1.57683
Wfdc8	NM_001276432	NM_001276432	chr2:164421957-164439126	0.299798	0.100538	-1.57624
Lhx9	NM_010714	NM_010714	chr1:140721762-140744156	4.6775	1.56881	-1.57606
Taz	NM_001290738	NM_001290738	chrX:71528056-71535490	1.82364	0.612167	-1.57482
Ern2	NM_012016	NM_012016	chr7:129313406-129329730	0.961591	0.322925	-1.57422
Slain2	NM_153567	NM_153567	chr5:73305600-73370080	4.48037	1.50566	-1.57322
Coa4	NM_183270	NM_183270	chr7:107685613-107688326	4.72634	1.58952	-1.57214
Alox5	NM_009662	NM_009662	chr6:116360088-116411196	0.930888	0.313423	-1.5705
Neurod4	NM_007501	NM_007501	chr10:129705207-129717296	1.54029	0.51863	-1.57043
Fam46a	NM_001160379	NM_001160379	chr9:85214045-85220757	1.77766	0.599892	-1.56721
Th	NM_009377	NM_009377	chr7:150078680-150085871	4.44897	1.50231	-1.56628
Rbm47	NM_139065	NM_139065	chr5:66407787-66543193	0.797365	0.269542	-1.56473
Col11a2	NM_009926	NM_009926	chr17:34176381-34203187	0.356878	0.121016	-1.56023
Rnf32	NR_110371	NR_110371	chr5:29522532-29552064	0.947134	0.321183	-1.56017
Adamts20	NM_001164786	NM_001164786	chr15:94100593-94234781	0.190591	0.06483	-1.55575
Plcb3	NM_008874	NM_008874	chr19:7028202-7044304	0.000589969	0.000200714	-1.5555
Gpm6b	NM_001177956	NM_001177956	chrX:162676874-162826965	5.29017	1.80063	-1.55482
Dmrtb1	NM_019872	NM_019872	chr4:107348894-107356767	2.14128	0.731478	-1.54959
Ret	NM_001080780	NM_001080780	chr6:118101765-118147762	1.27758	0.436763	-1.54849
Timp1	NM_011593	NM_011593	chrX:20425668-20498044	2.33418	0.79841	-1.54771
Nudt17	NM_030094	NM_030094	chr3:96500297-96512483	1.1523	0.394182	-1.54759
Vegfa	NM_001110268	NM_001110268	chr17:46153942-46169326	2.52618	0.865289	-1.5457
Gm11696	NR_038097	NR_038097	chr11:109216091-109262683	1.19342	0.40912	-1.54451
Ccdc136	NM_145574	NM_145574	chr6:29348925-29376995	0.899739	0.308518	-1.54415
Slc25a44	NM_001281795	NM_001281795	chr3:88214415-88229063	9.68533	3.3217	-1.54388
Foxp4	NM_028767	NM_028767	chr17:48004081-48061581	9.0652	3.11033	-1.54327
42621	NM_001252333	NM_001252333	chr11:53333237-53357598	2.71957	0.93342	-1.54278
Esm1	NM_023612	NM_023612	chr13:113999866-114008312	3.98397	1.36762	-1.54254
Fam83h	NM_134087	NM_134087	chr15:75831521-75844766	0.917368	0.315129	-1.54156
Col9a2	NM_007741	NM_007741	chr4:120712170-120727930	1.71409	0.589082	-1.5409
Fbxo6	NM_015797	NM_015797	chr4:147519824-147526244	0.267795	0.0920945	-1.53994
Satb1	NM_001163632	NM_001163632	chr17:51875511-51972615	0.638131	0.219463	-1.53988
Khk	NM_008439	NM_008439	chr5:31224267-31233619	3.46104	1.19034	-1.53983
Sh3bp1	NM_009164	NM_009164	chr15:78730215-78742482	1.71807	0.591155	-1.53918
Dyx1c1	NM_026314	NM_026314	chr9:72806591-72820874	1.68632	0.580459	-1.53861
Xiap	NR_125870	NR_125870	chrX:39421012-39462841	8.18247	2.81762	-1.53806
Tfap2b	NM_009334	NM_009334	chr1:19198994-19228926	2.44504	0.84302	-1.53622
2810429I04Rik	NR_015522	NR_015522	chr13:3477548-3491644	5.10283	1.75963	-1.53603
Ccno	NM_001081062	NM_001081062	chr13:113778009-113780986	0.801759	0.277116	-1.53268
Prss53	NM_001081268	NM_001081268	chr7:135021214-135034484	0.561504	0.194102	-1.53248
Ccdc79	NM_180958	NM_180958	chr8:106970618-107033787	0.471182	0.162888	-1.53241
Sigmar1	NM_001286540	NM_001286540	chr4:41685365-41688232	0.632687	0.218854	-1.53152
Cep250	NM_008383	NM_008383	chr2:155782293-155824636	0.698084	0.242402	-1.526
Mypop	NM_145579	NM_145579	chr7:19576593-19587115	1.22313	0.425061	-1.52483
Amy1	NM_001110505	NM_001110505	chr3:113258869-113280668	34.0216	11.8558	-1.52086
Eml4	NM_001286567	NM_001286567	chr17:83750270-83879699	2.21247	0.772567	-1.51793
Cpeb1	NM_001252526	NM_001252526	chr7:88491911-88599644	1.344	0.469339	-1.51783
Capsl	NM_029341	NM_029341	chr15:9365782-9395790	1.68231	0.587977	-1.51661
Pnlip	NM_026925	NM_026925	chr19:58744854-58756278	0.885218	0.309557	-1.51583
Il17rb	NM_019583	NM_019583	chr14:30809353-30822082	0.589081	0.206041	-1.51553
Mtfr2	NM_027930	NM_027930	chr10:20067624-20081475	0.515214	0.180214	-1.51546
Fam217a	NM_027967	NM_027967	chr13:35001832-35011861	0.493095	0.17248	-1.51544
Gm10466	NR_033491	NR_033491	chr11:24621005-24630722	0.476587	0.166707	-1.51542
Olfr112	NM_001013575	NM_001013575	chr17:37700183-37706396	0.35718	0.12495	-1.5153
Oxr1	NM_001130165	NM_001130165	chr15:41209535-41692593	0.00116007	0.000406402	-1.51324
Dhx34	NM_027883	NM_027883	chr7:16782569-16807381	1.79263	0.62893	-1.51111
Fam122b	NM_001166365	NM_001166365	chrX:50596591-50622982	1.25283	0.439663	-1.51072
Tfdp2	NM_001184706	NM_001184706	chr9:96096693-96224065	2.02604	0.711174	-1.51039
Aifm1	NM_001290364	NM_001290364	chrX:45828120-45866740	6.91022	2.43041	-1.50753
Cnnm3	NM_001039551	NM_001039551	chr1:36568720-36585082	1.93532	0.682046	-1.50463
Slc25a19	NM_001252394	NM_001252394	chr11:115475494-115489609	1.60875	0.568177	-1.50152
Tcf7l2	NM_001142922	NM_001142922	chr19:55816299-56008145	2.08469	0.736935	-1.50022
Runx1t1	NM_009822	NM_009822	chr4:13670448-13822202	11.2047	3.9658	-1.49842
Acpp	NM_019807	NM_019807	chr9:104190569-104240052	0.207019	0.0732889	-1.4981
Pnck	NM_001199351	NM_001199351	chrX:70901330-70905409	1.62517	0.575968	-1.49653
Timm9	NM_001024854	NM_001024854	chr12:72212414-72237662	8.58602	3.04452	-1.49577
Magi1	NM_001029850	NM_001029850	chr6:93625446-94233911	0.644246	0.228654	-1.49445
Ctf1	NM_001301283	NM_001301283	chr7:134856249-134861701	0.00026905	9.54907e-05	-1.49444
Znrf1	NM_001168622	NM_001168622	chr8:114060539-114149930	1.18485	0.420881	-1.49322
Lhx1os	NR_038057	NR_038057	chr11:84339161-84349333	2.84445	1.01091	-1.4925
Agbl5	NM_174849	NM_174849	chr5:31191224-31210161	5.41545	1.92529	-1.492
Olfr488	NM_146732	NM_146732	chr7:115398705-115399650	1.32402	0.471165	-1.49062
Olfr1501	NM_146633	NM_146633	chr19:13912713-13913661	1.31743	0.468823	-1.49061
Zglp1	NM_001103168	NM_001103168	chr9:20866836-20871537	1.19457	0.425146	-1.49046
Pdlim2	NM_145978	NM_145978	chr14:70564024-70577479	2.71768	0.967548	-1.48997
Gm13749	NR_027824	NR_027824	chr1:64011300-64015573	0.730727	0.26017	-1.48987
Erich2	NM_025744	NM_025744	chr2:70327996-70440069	1.13144	0.402899	-1.48967
9630013A20Rik	NR_015539	NR_015539	chr14:84843369-84936867	0.464202	0.165314	-1.48954
Trim10	NM_011280	NM_011280	chr17:37006518-37014778	0.418022	0.148874	-1.48948
Noxo1	NM_027988	NM_027988	chr17:24833178-24837474	0.839135	0.29885	-1.48948
Pnma5	NM_001100461	NM_001100461	chrX:70279319-70282442	0.40898	0.145656	-1.48947
Npy6r	NM_010935	NM_010935	chr18:44429780-44437354	0.357439	0.127305	-1.48941
Krt26	NM_001033397	NM_001033397	chr11:99189797-99199279	0.352208	0.125443	-1.4894
Gpr39	NM_027677	NM_027677	chr1:127573572-127808791	0.338834	0.120681	-1.48938
Foxn4	NM_148935	NM_148935	chr5:114704172-114723770	0.30256	0.107765	-1.48934
Ido2	NM_145949	NM_145949	chr8:25642363-25686805	1.78543	0.63593	-1.48933
Ghsr	NM_177330	NM_177330	chr3:27270272-27276932	0.194276	0.0692029	-1.4892
Tcf7l2	NM_009333	NM_009333	chr19:55816299-56008145	4.7598	1.69997	-1.48539
Usp2	NM_198092	NM_198092	chr9:43875103-43903710	2.08388	0.744769	-1.48441
Fzd5	NM_022721	NM_022721	chr1:64777131-64784324	0.682629	0.244027	-1.48406
Ddo	NM_027442	NM_027442	chr10:40349816-40369737	1.11498	0.399552	-1.48056
Psg25	NM_054060	NM_054060	chr7:19105050-19117576	0.795756	0.285794	-1.47735
Fhod3	NM_175276	NM_175276	chr18:24867123-25327378	2.52181	0.906048	-1.4768
Ldah	NM_001167768	NM_001167768	chr12:8214912-8292565	1.28594	0.462131	-1.47645
E130008D07Rik	NR_045155	NR_045155	chr17:43282989-43295240	1.36419	0.491844	-1.47177
E530001F21Rik	NR_002167	NR_002167	chrX:102359716-102360844	1.75232	0.631954	-1.47137
Rag2	NM_009020	NM_009020	chr2:101400937-101472685	0.450072	0.16242	-1.47042
Slitrk6	NM_175499	NM_175499	chr14:111147799-111154371	4.52061	1.63337	-1.46866
Dync1i1	NM_001191025	NM_001191025	chr6:5675638-5978039	4.56344	1.64903	-1.4685
Sulf1	NM_001198566	NM_001198566	chr1:12682510-12850453	0.000279057	0.000100853	-1.4683
Mitf	NM_001113198	NM_001113198	chr6:97757051-97971352	0.631159	0.228115	-1.46824
Idua	NM_172997	NM_172997	chr5:109058828-109114465	2.1783	0.789163	-1.46481
4931428F04Rik	NM_001166394	NM_001166394	chr8:107800346-107813428	3.8508	1.39559	-1.46429
Eldr	NR_110425	NR_110425	chr11:16834711-16851285	0.384475	0.13947	-1.46294
Slc6a12	NM_133661	NM_133661	chr6:121296714-121315791	2.6368	0.956511	-1.46293
C130060K24Rik	NM_175524	NM_175524	chr6:65331287-65408144	0.747488	0.271167	-1.46287
Cnga3	NM_009918	NM_009918	chr1:37275122-37320229	0.179987	0.0653428	-1.46179
Cdc25b	NM_023117	NM_023117	chr2:131012683-131024247	1.32033	0.480171	-1.45927
4930432J09Rik	NR_045953	NR_045953	chr14:104376844-104426359	0.906728	0.329881	-1.45873
Igf2	NM_001122736	NM_001122736	chr7:149836672-149856261	46.1471	16.8178	-1.45625
Asb4	NM_023048	NM_023048	chr6:5333385-5383021	12.8685	4.69074	-1.45596
Inpp4b	NM_001024617	NM_001024617	chr8:83866460-84651816	1.62308	0.591702	-1.45579
Tnrc6b	NM_144812	NM_144812	chr15:80541742-80771516	1.21773	0.444491	-1.45397
Arsg	NM_001166177	NM_001166177	chr11:109301391-109434643	1.31117	0.478803	-1.45336
Prpsap2	NM_001164242	NM_001164242	chr11:61543151-61575590	6.07868	2.22034	-1.45298
Dap3	NM_001164533	NM_001164533	chr3:88724724-88754204	2.0609	0.752884	-1.45278
Mx2	NR_003508	NR_003508	chr16:97757687-97782508	0.139049	0.0508895	-1.45016
Pym1	NM_030100	NM_030100	chr10:128184934-128203624	0.000599259	0.000219351	-1.44994
Gsn	NM_146120	NM_146120	chr2:35111878-35163422	1.07733	0.395159	-1.44696
Ramp1	NM_178401	NM_178401	chr1:93076398-93121773	1.2252	0.449489	-1.44666
Gm5544	NM_001033779	NM_001033779	chr3:97734095-97770941	1.05819	0.388291	-1.44639
Rnase1	NM_011271	NM_011271	chr14:51764676-51766442	0.924395	0.33925	-1.44616
Fam26f	NM_175449	NM_175449	chr10:33845872-33847778	0.783881	0.28773	-1.44592
Ankrd2	NM_020033	NM_020033	chr19:42110527-42119600	0.765188	0.280875	-1.44588
Sycp3	NM_011517	NM_011517	chr10:87922331-87966715	0.743517	0.272928	-1.44585
H2-Ab1	NM_207105	NM_207105	chr17:34400171-34406363	0.681251	0.25009	-1.44574
Cd79b	NM_008339	NM_008339	chr11:106172654-106175843	0.677257	0.248625	-1.44573
Fpr2	NM_008039	NM_008039	chr17:18024787-18030916	0.607452	0.223018	-1.44561
Ceacam15	NM_175315	NM_175315	chr7:17256679-17261054	0.552272	0.202773	-1.44552
42614	NM_017461	NM_017461	chr7:134357955-134361959	0.521364	0.191431	-1.44546
E330034G19Rik	NM_001033214	NM_001033214	chr14:25112585-25129181	0.503633	0.184925	-1.44543
1700019B03Rik	NM_029598	NM_029598	chr8:3470861-3487178	0.455567	0.167285	-1.44535
Xlr5a	NM_001045539	NM_001045539	chrX:70352973-70374599	0.442648	0.162544	-1.44533
Guca1b	NM_146079	NM_146079	chr17:47522341-47529916	0.436625	0.160334	-1.44532
Barx2	NM_013800	NM_013800	chr9:31653628-31720870	0.39948	0.1467	-1.44525
Trim30e-ps1	NR_033673	NR_033673	chr7:111681472-111683875	0.373879	0.137303	-1.44521
Serpina3b	NM_173024	NM_173024	chr12:105366205-105377755	0.334861	0.12298	-1.44514
Pcdhb6	NM_053131	NM_053131	chr18:37089938-38001526	1.46309	0.537356	-1.44507
Cldn8	NM_018778	NM_018778	chr16:88561070-88563428	0.286948	0.10539	-1.44506
Gm16023	NR_040441	NR_040441	chr4:154975524-154998864	0.268912	0.0987675	-1.44503
Aspg	NM_001081169	NM_001081169	chr12:113344893-113365784	0.241985	0.0888804	-1.44498
Dag1	NM_001276482	NM_001276482	chr9:108107191-108166289	29.6562	10.8929	-1.44495
Tagap	NM_145968	NM_145968	chr17_random:39676-48574	0.211502	0.077687	-1.44493
Ccdc187	NM_177841	NM_177841	chr2:26127166-26150077	0.412285	0.151438	-1.44492
Foxn1	NM_001277290	NM_001277290	chr11:78171078-78200110	0.0991935	0.0364354	-1.44491
Foxn1	NM_008238	NM_008238	chr11:78171078-78200110	0.0987878	0.0362865	-1.4449
Fosb	NM_008036	NM_008036	chr7:19888044-19895394	0.168349	0.0618394	-1.44485
Itgad	NM_001029872	NM_001029872	chr7:135317459-135349880	0.159603	0.0586274	-1.44484
Ankrd36	NM_023816	NM_023816	chr11:5469686-5589340	0.139315	0.0511762	-1.4448
Rora	NM_001289917	NM_001289917	chr9:68501592-69236053	0.892635	0.328231	-1.44336
Nol8	NR_073167	NR_073167	chr13:49748446-49774385	0.320354	0.117824	-1.44303
Slc30a4	NM_001290993	NM_001290993	chr2:122506968-122528399	0.643698	0.236815	-1.44262
Fut8	NM_001252615	NM_001252615	chr12:78339090-78576983	1.56347	0.57598	-1.44066
Mta3	NM_001171052	NM_001171052	chr17:84105502-84214245	2.57671	0.949494	-1.4403
Slc39a8	NM_001135150	NM_001135150	chr3:135488242-135551536	2.42251	0.894489	-1.43737
Serpina3n	NM_009252	NM_009252	chr12:105644917-105652539	2.5313	0.93472	-1.43727
Rnpep	NM_001159624	NM_001159624	chr1:137159275-137180661	2.08223	0.769253	-1.4366
Eps8	NM_007945	NM_007945	chr6:137425765-137597806	2.39464	0.885904	-1.43459
Zdbf2	NM_001285937	NM_001285937	chr1:63229144-63361149	2.85958	1.05843	-1.43388
Camk2a	NM_009792	NM_009792	chr18:61085285-61147806	1.58428	0.586595	-1.43339
Cnih3	NM_028408	NM_028408	chr1:183282758-183390772	1.65614	0.613718	-1.43217
Bcat2	NM_001243053	NM_001243053	chr7:52823164-52845080	5.50271	2.03935	-1.43203
Slc22a8	NM_001164634	NM_001164634	chr19:8665743-8686325	0.000467309	0.000173316	-1.43097
Adamts10	NR_037708	NR_037708	chr17:33661140-33690727	3.67614	1.36409	-1.43025
Kcnn4	NM_001163510	NM_001163510	chr7:25155281-25170231	0.383969	0.142537	-1.42966
Poli	NM_001289515	NM_001289515	chr18:70668333-70689975	0.412537	0.153178	-1.42931
Myo18a	NM_001291215	NM_001291215	chr11:77590736-77679490	0.0020079	0.000747219	-1.42608
Cdv3	NM_175565	NM_175565	chr9:103255431-103268110	2.84711	1.06011	-1.42528
2310039L15Rik	NR_045337	NR_045337	chr10:94798909-94825850	5.10312	1.90024	-1.4252
Stat1	NM_001205314	NM_001205314	chr1:52176281-52218709	1.0301	0.383955	-1.42378
Zfp133-ps	NR_033459	NR_033459	chr2:144285015-144293530	2.0661	0.770415	-1.4232
NA	NM_026989	NM_026989	chr3:157673456-157699603	12.2105	4.55351	-1.42308
Efcab12	NM_001110506	NM_001110506	chr6:115760746-115788430	0.687333	0.256457	-1.42229
Dbn1	NM_001177371	NM_001177371	chr13:55574788-55589437	5.51351	2.05856	-1.42133
Pitpnm3	NM_001081641	NM_001081641	chr11:71861029-71949391	4.26806	1.59457	-1.42041
Gaa	NM_001159324	NM_001159324	chr11:119129280-119147012	3.20348	1.19897	-1.41785
Cldn19	NM_153105	NM_153105	chr4:118928045-118935043	0.283361	0.106063	-1.41772
Ppp1r3f	NM_138605	NM_138605	chrX:7135687-7182546	3.30041	1.23586	-1.41713
Lhx5	NM_008499	NM_008499	chr5:120881894-120891466	1.02672	0.384504	-1.41697
Gm15880	NR_040343	NR_040343	chr7:87731517-87833763	0.966863	0.362096	-1.41694
Poli	NM_001136090	NM_001136090	chr18:70668333-70689975	3.35666	1.25758	-1.41637
Erich3	NM_175176	NM_175176	chr3:154374096-154411976	2.03944	0.764921	-1.41479
Cldn2	NM_016675	NM_016675	chrX:136335346-136345927	1.24714	0.467835	-1.41456
Hsd3b7	NM_001040684	NM_001040684	chr7:134944122-134947316	3.69602	1.38827	-1.41268
Asb13	NM_001267724	NM_001267724	chr13:3633277-3651025	0.941659	0.354181	-1.41072
Fam159a	NM_001099303	NM_001099303	chr4:108040381-108056260	1.69472	0.637814	-1.40984
Akr1c13	NM_013778	NM_013778	chr13:4190432-4204849	1.05835	0.3985	-1.40916
Fmo4	NM_144878	NM_144878	chr1:164724013-164742680	0.650956	0.245178	-1.40873
Nmrk2	NM_027120	NM_027120	chr10:80657435-80693524	0.627875	0.236489	-1.4087
Zdhhc6	NM_001033573	NM_001033573	chr19:55372788-55390522	0.901031	0.339415	-1.40852
5430427O19Rik	NM_001163539	NM_001163539	chrX:83115611-83136838	0.268942	0.101324	-1.40832
Cdc14a	NM_001173553	NM_001173553	chr3:115975470-116126950	0.000197366	7.43586e-05	-1.4083
Apba2	NM_001291167	NM_001291167	chr7:71646591-71898762	1.76016	0.66368	-1.40715
Abcc10	NM_145140	NM_145140	chr17:46434431-46464972	0.311748	0.117955	-1.40215
Gm21276	NR_073038	NR_073038	chr7:46511993-46519904	1.21209	0.458698	-1.40187
Pdlim5	NM_019809	NM_019809	chr3:141902548-142058660	0.294705	0.111721	-1.39936
Dnajc24	NR_033993	NR_033993	chr2:105806864-105843706	1.08929	0.413165	-1.3986
1700029M20Rik	NR_027909	NR_027909	chr4:135182569-135186113	0.522042	0.19878	-1.39299
Insc	NM_173767	NM_173767	chr7:121889279-121993894	0.657724	0.250512	-1.3926
2610028E06Rik	NR_015560	NR_015560	chr4:125565094-125599554	0.406384	0.154803	-1.39241
Tlcd1	NM_001291235	NM_001291235	chr11:77991650-77994321	0.000484452	0.000184734	-1.3909
Slfn8	NM_181545	NM_181545	chr11:82815659-82834312	0.196898	0.0751852	-1.38893
Cacna2d2	NM_001174047	NM_001174047	chr9:107302210-107431674	8.34626	3.18986	-1.38764
Ifit1bl1	NM_001101605	NM_001101605	chr19:34667377-34676458	2.02959	0.777038	-1.38513
NA	NM_001006680	NM_001006680	chr2:180810283-180869930	0.950056	0.363739	-1.38511
Zmym6	NM_177462	NM_177462	chr4:126754626-126801618	4.59187	1.75959	-1.38385
Cmah	NM_007717	NM_007717	chr13:24419272-24569158	0.000333433	0.000128037	-1.38084
Pcnt	NM_008787	NM_008787	chr10:75813998-75905657	0.0022276	0.00085604	-1.37974
Spata31d1a	NM_028157	NM_028157	chr13:59801443-59807558	1.02828	0.395715	-1.3777
Pkdrej	NM_011105	NM_011105	chr15:85645105-85652163	0.301141	0.115897	-1.3776
LOC100861978	NM_001267702	NM_001267702	chr4:42664135-42679295	0.975288	0.37566	-1.3764
Ppp1r16b	NM_153089	NM_153089	chr2:158492468-158592070	7.65304	2.94839	-1.37611
Slc39a11	NM_001166503	NM_001166503	chr11:113106168-113427129	7.04789	2.71905	-1.37409
Dbndd1	NM_001170976	NM_001170976	chr8:126028617-126039355	2.05152	0.79162	-1.37382
Lancl1	NM_001190984	NM_001190984	chr1:67047090-67085446	0.00494841	0.00191455	-1.36996
Dda1	NR_122115	NR_122115	chr8:73993092-74009966	4.6531	1.80227	-1.36838
Cdh26	NM_001291189	NM_001291189	chr2:178165219-178222071	0.139856	0.0542369	-1.3666
Nfkbia	NM_010907	NM_010907	chr12:56590395-56593634	3.1013	1.20325	-1.36594
Tmem219	NM_028389	NM_028389	chr7:134029732-134041792	12.9392	5.02077	-1.36577
BC051142	NM_001163855	NM_001163855	chr17:34535764-34597679	1.42356	0.552489	-1.36548
Ovgp1	NM_007696	NM_007696	chr3:105776719-105790341	3.67638	1.42733	-1.36497
Whrn	NM_001008793	NM_001008793	chr4:63075943-63157025	0.538267	0.209181	-1.36357
Rxfp2	NM_001289564	NM_001289564	chr5:150821249-150884761	0.241767	0.0940177	-1.36261
Golga7b	NM_001141983	NM_001141983	chr19:42322067-42344838	0.0135917	0.00528685	-1.36225
Stx3	NM_001025307	NM_001025307	chr19:11849607-11893893	5.85308	2.27914	-1.36071
Mov10	NM_001163441	NM_001163441	chr3:104597749-104621481	1.80612	0.703941	-1.35937
Vps37d	NM_001199677	NM_001199677	chr5:135548769-135554136	1.43736	0.560402	-1.35888
Mtag2	NR_027802	NR_027802	chr7:52594495-52625934	0.973265	0.380327	-1.35559
Rnase13	NM_001011687	NM_001011687	chr14:52541834-52542448	1.34063	0.524059	-1.35511
Gm10046	NR_033484	NR_033484	chr7:28550691-28555991	1.25712	0.491483	-1.35491
Sprr2e	NM_011471	NM_011471	chr3:92156064-92157371	2.39002	0.934501	-1.35475
Smr3a	NM_011422	NM_011422	chr5:88431549-88437559	2.27026	0.887772	-1.3546
Sncg	NM_011430	NM_011430	chr14:35183459-35187855	0.933134	0.365039	-1.35403
Gpihbp1	NM_026730	NM_026730	chr15:75427087-75428643	0.798968	0.312634	-1.35366
Tex37	NM_028825	NM_028825	chr6:70863082-70868916	0.781667	0.305875	-1.35361
Bsph1	NM_001033418	NM_001033418	chr7:14036189-14058798	0.757077	0.296266	-1.35355
Gm17745	NR_038014	NR_038014	chr10:92798976-92811624	0.708072	0.277115	-1.35341
Olfr148	NM_146505	NM_146505	chr9:39421153-39422086	0.614113	0.240386	-1.35315
Olfr92	NM_146456	NM_146456	chr17:37247986-37248925	0.607908	0.23796	-1.35313
Olfr270	NM_146607	NM_146607	chr4:52983500-52984439	0.607908	0.23796	-1.35313
Olfr577	NM_147109	NM_147109	chr7:110121565-110122504	0.607908	0.23796	-1.35313
Olfr592	NM_207556	NM_207556	chr7:110335116-110336055	1.21582	0.47592	-1.35313
Gm14207	NR_030683	NR_030683	chr2:119146934-119161402	0.569543	0.222959	-1.35303
Gm5934	NM_001100444	NM_001100444	chrX:24051433-24076289	0.55896	0.21882	-1.353
Olfr574	NM_146360	NM_146360	chr7:110096980-110098021	0.518794	0.203112	-1.35289
Spata4	NM_133711	NM_133711	chr8:55686133-55695451	0.507133	0.198551	-1.35286
Olfr735	NM_001011754	NM_001011754	chr14:50965050-50966115	0.501496	0.196346	-1.35284
4933413G19Rik	NM_027697	NM_027697	chr6:128313011-128335162	0.483365	0.189254	-1.35279
Olfr1167	NM_146294	NM_146294	chr2:87989140-87990240	0.956485	0.3745	-1.35278
Gm10658	NR_045886	NR_045886	chr9:56842774-56919773	0.45821	0.179413	-1.35272
Gm5803	NM_001165971	NM_001165971	chr15:22643574-22644739	2.64195	1.0345	-1.35267
Gm6408	NM_001243104	NM_001243104	chr5:147293518-147296278	0.426789	0.167121	-1.35263
4930528D03Rik	NR_045977	NR_045977	chr13:59835010-59838831	2.01935	0.790764	-1.35257
E130112N10Rik	NR_015604	NR_015604	chr6:125174229-125189952	0.358911	0.140554	-1.3525
1810053B23Rik	NR_040486	NR_040486	chr16:93343960-93359788	0.374537	0.146675	-1.35249
Il1r2	NM_010555	NM_010555	chr1:40133056-40182070	0.361775	0.14168	-1.35245
Klk10	NM_133712	NM_133712	chr7:51036423-51040780	0.35783	0.140136	-1.35244
4933427I22Rik	NR_045159	NR_045159	chr4:139482025-139499434	0.349515	0.136882	-1.35242
Tnk2os	NR_033493	NR_033493	chr16:32644728-32683579	0.34484	0.135053	-1.35241
9430007A20Rik	NM_198662	NM_198662	chr4:144109724-144119256	0.680579	0.266543	-1.35239
Krt85	NM_016879	NM_016879	chr15:101346118-101524736	0.32912	0.1289	-1.35236
Krt28	NM_027574	NM_027574	chr11:99226320-99236217	0.315596	0.123607	-1.35233
Gtf2a1l	NM_023630	NM_023630	chr17:89067999-89114490	0.283388	0.110999	-1.35224
Krtap5-3	NM_023860	NM_023860	chr7:149387268-149388920	0.552463	0.216394	-1.35222
Tnfsf13b	NM_033622	NM_033622	chr8:10006632-10035999	0.266839	0.10452	-1.35219
T2	NM_001161832	NM_001161832	chr17:8565260-8615591	0.256414	0.100439	-1.35216
Abra	NM_175456	NM_175456	chr15:41696838-41701266	0.254785	0.0998009	-1.35216
4933430I17Rik	NM_177607	NM_177607	chr4:62186402-62209027	0.753192	0.295032	-1.35215
Pira2	NM_011089	NM_011089	chr7:3683234-3867103	0.115744	0.0453383	-1.35213
Gykl1	NM_010293	NM_010293	chr18:52853332-52855247	0.229953	0.0900782	-1.35209
Psg28	NM_054063	NM_054063	chr7:19007884-19017404	0.22313	0.0874068	-1.35207
Ccdc17	NM_001037916	NM_001037916	chr4:116230331-116272871	0.217747	0.0852987	-1.35205
T	NM_009309	NM_009309	chr17:8627287-8635361	0.212242	0.083143	-1.35204
Gdf3	NM_008108	NM_008108	chr6:122555420-122560089	0.204661	0.0801745	-1.35202
Jchain	NM_152839	NM_152839	chr5:88948833-88956922	0.205476	0.0804938	-1.35202
Fbxo48	NM_176982	NM_176982	chr11:16851412-16854775	0.407473	0.159625	-1.35202
Krt4	NM_008475	NM_008475	chr15:101748965-101755166	0.201913	0.0790986	-1.35201
Serpina5	NM_172953	NM_172953	chr12:105339322-105344347	0.19869	0.0778365	-1.352
Gpr171	NM_173398	NM_173398	chr3:58810899-59148178	0.384072	0.15046	-1.352
Gm6583	NM_001039228	NM_001039228	chr5:112772114-112807444	0.188423	0.0738158	-1.35197
Kifc1	NM_001195298	NM_001195298	chr17:34012610-34027578	0.365217	0.143078	-1.35196
A730020M07Rik	NR_036456	NR_036456	chr3:121337855-121349371	0.178192	0.069809	-1.35195
Zfp819	NM_028913	NM_028913	chr7:50862538-50873649	0.349314	0.136849	-1.35194
5930412G12Rik	NR_015517	NR_015517	chr5:129085004-129106562	0.17525	0.0686571	-1.35194
[truncated: 7,459 more rows]

## Sheet: Table S2 Mouse NexCre-EZH2
gene.symbol	test_id	gene_id	locus	value_1	value_2	log2.fold_change.
Ar	NM_001177573	NM_001177573	chr12:89055024-89059124	0.0698026	3.84319e-07	-17.4706
B3gnt8	NM_001036740	NM_001036740	chr7:26412642-26414509	0.232206	2.33702e-06	-16.6004
Abi3	NM_001163464	NM_001163464	chr11:95685813-95707045	0.236509	2.44799e-06	-16.5599
Ano7	NM_001271884	NM_001271884	chr1:95270472-95300881	0.0740171	1.4715e-06	-15.6183
Slc25a43	NM_001085497	NM_001085497	chrX:34283626-34317302	0.171009	3.42944e-06	-15.6057
Pparg	NM_011146	NM_011146	chr6:115311238-115440419	0.51652	1.13381e-05	-15.4754
Clec10a	NM_010796	NM_010796	chr11:69980124-69984338	0.227167	5.06089e-06	-15.454
Tmem116	NM_001161626	NM_001161626	chr5:121902717-121945430	0.654333	1.46243e-05	-15.4494
Car7	NM_001301165	NM_001301165	chr8:107058599-107074243	0.539334	1.25266e-05	-15.3939
Exosc5	NR_104358	NR_104358	chr7:26444171-26453051	0.69667	1.75198e-05	-15.2792
A730020M07Rik	NR_036457	NR_036457	chr3:121337855-121349371	0.161966	4.79947e-06	-15.0425
Dnase1l1	NM_001172154	NM_001172154	chrX:71518555-71527672	0.541541	1.6442e-05	-15.0074
AB124611	NM_001198794	NM_001198794	chr9:21330620-21349775	0.326953	1.08027e-05	-14.8854
Stx2	NM_001286033	NM_001286033	chr5:129490432-129514447	1.47497	5.01109e-05	-14.8452
Phyhd1	NM_001252570	NM_001252570	chr2:30121722-30137669	2.11378	7.3024e-05	-14.8211
Skap1	NM_001033186	NM_001033186	chr11:96325904-96620936	0.0868579	3.05799e-06	-14.7938
Fga	NM_010196	NM_010196	chr3:82830074-82837539	0.0524117	1.88981e-06	-14.7594
Zfp428	NM_175142	NM_175142	chr7:25292105-25300701	1.47989	5.57672e-05	-14.6957
Mzf1	NM_001290453	NM_001290453	chr7:13627651-13640113	0.51242	1.94094e-05	-14.6883
Tead4	NM_001080979	NM_001080979	chr6:128177160-128250831	0.0808775	3.07033e-06	-14.6851
Mlst8	NM_019988	NM_019988	chr17:24610494-24616023	1.19069	4.54747e-05	-14.6764
Lrrc36	NM_001170788	NM_001170788	chr8:107937521-107987986	0.119081	4.71729e-06	-14.6236
Pld6	NM_183139	NM_183139	chr11:59597394-59601159	0.151186	6.396e-06	-14.5288
Prok2	NM_001037539	NM_001037539	chr6:99661292-99676386	0.688202	2.94721e-05	-14.5112
Gck	NM_010292	NM_010292	chr11:5800823-5850084	0.149686	7.05931e-06	-14.372
Cib1	NM_001291275	NM_001291275	chr7:87372041-87377691	0.941225	4.54778e-05	-14.3371
Ada	NM_001272052	NM_001272052	chr2:163552306-163575975	0.40607	1.97506e-05	-14.3275
Nrde2	NM_183155	NM_183155	chr12:101363659-101397863	1.94161	9.51304e-05	-14.317
Arc	NM_001276684	NM_001276684	chr15:74499510-74503000	1.3696	6.74422e-05	-14.3097
Nhs	NM_001290526	NM_001290526	chrX:158274361-158597373	1.26949	6.29803e-05	-14.299
Nr1h2	NM_001285519	NM_001285519	chr7:51804985-51809335	8.04153	0.000413538	-14.2472
Trpc6	NM_001282086	NM_001282086	chr9:8544141-8740988	0.494863	2.55331e-05	-14.2424
Hoxd8	NM_001290730	NM_001290730	chr2:74542671-74545989	0.0435395	2.30088e-06	-14.2079
Ebf3	NM_010096	NM_010096	chr7:144385353-144506128	1.63005	8.71019e-05	-14.1919
Upp1	NM_001159402	NM_001159402	chr11:9018010-9036173	0.0939559	5.02853e-06	-14.1896
Ms4a2	NM_001276329	NM_001276329	chr19:11690010-11698209	0.0505096	2.73611e-06	-14.1721
Timeless	NM_001136082	NM_001136082	chr10:127669118-127689997	0.343658	1.86847e-05	-14.1668
Kcnn4	NM_001163510	NM_001163510	chr7:25155281-25170231	0.0990423	5.5679e-06	-14.1186
Tcp11	NM_013687	NM_013687	chr17:28203691-28217584	0.226216	1.30723e-05	-14.0789
B3galt5	NM_001122993	NM_001122993	chr16:96457407-96541465	0.278952	1.69131e-05	-14.0096
Trmt2b	NM_001167994	NM_001167994	chrX:130757493-130811523	0.393603	2.52192e-05	-13.9299
Gls2	NM_001285777	NM_001285777	chr10:127631690-127648850	0.698069	4.53422e-05	-13.9102
Hmha1	NM_001142701	NM_001142701	chr10:79479416-79494216	0.117943	7.7257e-06	-13.8981
Htr3a	NM_013561	NM_013561	chr9:48707317-48719204	0.474843	3.20168e-05	-13.8563
Lpar5	NM_001163269	NM_001163269	chr6:125017937-125032490	0.0499221	3.39729e-06	-13.843
Nod1	NM_172729	NM_172729	chr6:54873935-54922606	0.415321	2.89799e-05	-13.8069
Anxa8	NM_001281845	NM_001281845	chr14:34864315-34915940	0.433006	3.1036e-05	-13.7682
Vmac	NM_178926	NM_178926	chr17:56853354-56857122	0.287201	2.18052e-05	-13.6851
Cd22	NM_009845	NM_009845	chr7:31650422-31665361	0.0434926	3.42102e-06	-13.6341
Lsp1	NM_001271523	NM_001271523	chr7:149646716-149701914	0.183467	1.44342e-05	-13.6337
Tmem173	NM_001289591	NM_001289591	chr18:35893331-35900208	0.64774	5.1023e-05	-13.632
Trex1	NM_011637	NM_011637	chr9:108960445-108962237	2.6338	0.000211145	-13.6066
Bcas1	NM_001164369	NM_001164369	chr2:170172490-170253345	0.617885	5.02351e-05	-13.5864
Calr3	NM_029782	NM_029782	chr8:74948081-74967677	0.204462	1.84921e-05	-13.4326
Tekt1	NM_001282007	NM_001282007	chr11:72158218-72175944	1.33889	0.00012442	-13.3935
Fam122b	NM_030167	NM_030167	chrX:50596591-50622982	0.490736	4.67949e-05	-13.3563
Porcn	NM_016913	NM_016913	chrX:7770975-7783651	2.44099	0.000238139	-13.3234
1700086L19Rik	NR_030733	NR_030733	chr12:75385262-75396937	1.56062	0.000154047	-13.3065
Csf3r	NM_007782	NM_007782	chr4:125701902-125722219	0.161001	1.58992e-05	-13.3058
Cyp2r1	NR_110408	NR_110408	chr7:121693676-121706486	1.26533	0.000125547	-13.299
H2-T22	NM_010397	NM_010397	chr17:36175353-36179647	0.445601	4.5899e-05	-13.245
Gm13247	NM_001243138	NM_001243138	chr4:145651165-145696039	0.0580282	6.17899e-06	-13.1971
4933432I09Rik	NR_027843	NR_027843	chr16:18209778-18213956	0.225462	2.42505e-05	-13.1826
Pacsin2	NM_011862	NM_011862	chr15:83206036-83295036	0.724274	8.29614e-05	-13.0918
Arhgdib	NM_001301305	NM_001301305	chr6:136872180-136890420	2.44746	0.000281213	-13.0873
Wrn	NM_011721	NM_011721	chr8:34344844-34495999	2.42148	0.000285471	-13.0503
Tmem176a	NM_025326	NM_025326	chr6:48791481-48795363	1.02649	0.000121539	-13.044
Ccbl2	NM_173763	NM_173763	chr3:142364011-142407875	0.221151	2.62206e-05	-13.042
Tph1	NM_009414	NM_009414	chr7:53900010-53927907	0.172155	2.04309e-05	-13.0407
Mak	NM_001145803	NM_001145803	chr13:41120488-41175075	0.518345	6.29033e-05	-13.0085
Fnbp1	NM_001038700	NM_001038700	chr2:30881725-30997528	2.44107	0.00030398	-12.9712
Itk	NM_001281965	NM_001281965	chr11:46138649-46203017	0.00607819	7.64584e-07	-12.9567
Igdcc4	NM_001290315	NM_001290315	chr9:64949292-64985754	1.75836	0.000234717	-12.871
Asb14	NM_001170748	NM_001170748	chr14:27707789-27728443	0.14022	1.87446e-05	-12.8689
4931408D14Rik	NR_040298	NR_040298	chr19:37332918-37338585	0.296676	3.9886e-05	-12.8607
Bcat2	NM_009737	NM_009737	chr7:52823164-52845080	0.609642	8.22293e-05	-12.856
Fzd5	NM_001042659	NM_001042659	chr1:64777131-64784324	0.383387	5.31132e-05	-12.8174
Mif4gd	NM_001243587	NM_001243587	chr11:115469232-115474283	0.393957	5.51088e-05	-12.8035
Cldn12	NM_022890	NM_022890	chr5:5505014-5514976	1.03692	0.000147495	-12.7793
Spsb3	NM_027141	NM_027141	chr17:25023618-25029092	2.62656	0.000374908	-12.7744
Flt3l	NM_013520	NM_013520	chr7:52386558-52391802	0.0716442	1.03209e-05	-12.7611
Zfp879	NM_173387	NM_173387	chr11:50645533-50655054	0.420225	6.05402e-05	-12.761
NA	NM_178371	NM_178371	chr2:167247220-167302498	0.464517	6.82543e-05	-12.7325
Hmbs	NM_013551	NM_013551	chr9:44144430-44152311	0.921985	0.000135829	-12.7287
Trub2	NM_001290496	NM_001290496	chr2:29630203-29643191	1.23652	0.000187672	-12.6858
Nxt2	NM_172782	NM_172782	chrX:138661312-138674243	4.89597	0.000776012	-12.6232
Telo2	NM_001163661	NM_001163661	chr17:25236513-25252912	1.20471	0.000194505	-12.5966
Msr1	NM_001113326	NM_001113326	chr8:40667053-40728032	0.122999	1.98632e-05	-12.5963
Zfp949	NM_001163061	NM_001163061	chr9:88442857-88465924	0.674456	0.000109469	-12.589
Crip3	NM_181664	NM_181664	chr17:46565890-46568720	0.221653	3.61149e-05	-12.5834
Rin3	NM_177620	NM_177620	chr12:103521283-103629064	0.858226	0.000141073	-12.5707
Tcf3	NM_001164147	NM_001164147	chr10:79871909-79896398	1.61913	0.000268449	-12.5583
Cln3	NM_001146311	NM_001146311	chr7:133714913-133727794	0.478702	8.04332e-05	-12.539
Scn5a	NM_001253860	NM_001253860	chr9:119392525-119488134	0.0783108	1.3207e-05	-12.5337
Camkk2	NM_001199676	NM_001199676	chr5:123181179-123229419	1.13733	0.000194514	-12.5135
Sp2	NM_030220	NM_030220	chr11:96805459-96839002	1.01125	0.000173177	-12.5116
Wdr45	NM_001290792	NM_001290792	chrX:7299345-7305327	1.18449	0.000204102	-12.5027
Hbb-b1	NM_001278161	NM_001278161	chr7:110975036-110976443	15.4738	0.00269878	-12.4852
Scnn1b	NM_011325	NM_011325	chr7:129008551-129062242	0.0118032	2.1069e-06	-12.4518
Slc31a2	NM_025286	NM_025286	chr4:61947462-61959446	2.80453	0.0005033	-12.4441
Nploc4	NM_199469	NM_199469	chr11:120241111-120299014	1.30845	0.000234914	-12.4434
Mst1r	NM_009074	NM_009074	chr9:107809219-107822714	0.12471	2.24424e-05	-12.4401
Cdc14b	NM_172587	NM_172587	chr13:64293852-64376296	0.203907	3.717e-05	-12.4215
Nox4	NM_015760	NM_015760	chr7:94395158-94547218	1.03401	0.000192413	-12.3918
Dazap1	NM_001122604	NM_001122604	chr10:79727735-79751158	1.70833	0.000318098	-12.3908
Scnn1b	NM_001272023	NM_001272023	chr7:129008551-129062242	0.0105444	1.99802e-06	-12.3656
Myt1	NM_008665	NM_008665	chr2:181498036-181562480	0.260732	4.95538e-05	-12.3613
Rfxank	NM_011266	NM_011266	chr8:72654704-72663096	0.771233	0.000146988	-12.3572
Arhgef10l	NM_001290803	NM_001290803	chr4:140070399-140221820	0.359887	6.91027e-05	-12.3465
Myom1	NM_010867	NM_010867	chr17:71368896-71476196	0.149475	2.87339e-05	-12.3449
Nat2	NM_010874	NM_010874	chr8:70018773-70026477	0.27203	5.28304e-05	-12.3301
Ap3m2	NM_001122820	NM_001122820	chr8:23897825-23916126	1.74215	0.000343142	-12.3098
Trmt61b	NR_015549	NR_015549	chr17:71901400-71948101	0.540426	0.000106723	-12.306
Nup35	NM_001190179	NM_001190179	chr2:80478968-80500228	1.03642	0.000204916	-12.3043
Ppp4r1	NM_146081	NM_146081	chr17:66132694-66191266	2.27199	0.000453004	-12.2921
Cd84	NM_013489	NM_013489	chr1:173769827-173820849	0.673266	0.000139921	-12.2324
Med7	NM_001104557	NM_001104557	chr11:46250448-46256223	2.12531	0.000444174	-12.2243
Shroom1	NM_001290789	NM_001290789	chr11:53270706-53281268	0.333687	7.11747e-05	-12.1948
Gm13306	NM_001199963	NM_001199963	chr4:42664135-42679295	0.141136	3.07627e-05	-12.1636
Tnfaip8	NM_134131	NM_134131	chr18:50139080-50252883	0.334593	7.36109e-05	-12.1502
Rbak	NM_021326	NM_021326	chr5:143933864-143942454	0.497477	0.000110552	-12.1357
Ifitm1	NM_001112715	NM_001112715	chr7:148153327-148155726	1.16	0.000265324	-12.0941
Optc	NM_001160421	NM_001160421	chr1:135793770-135804576	0.309766	7.26952e-05	-12.057
Slc39a13	NM_001290765	NM_001290765	chr2:90901937-90910472	1.08861	0.000258863	-12.038
Pxylp1	NM_001289646	NM_001289646	chr9:96723761-96789893	0.547086	0.000133909	-11.9963
Egflam	NM_001289496	NM_001289496	chr15:7156119-7348395	0.399894	9.95379e-05	-11.9721
Ascc1	NM_026937	NM_026937	chr10:59450656-59562738	3.10942	0.000774497	-11.9711
Adamts3	NM_177872	NM_177872	chr5:90102865-90312359	0.808453	0.000201424	-11.9707
Tbx3	NM_011535	NM_011535	chr5:120120870-120134733	0.288048	7.23699e-05	-11.9586
Slc12a8	NM_134251	NM_134251	chr16:33518414-33664221	0.392082	9.99275e-05	-11.938
Gmnc	NM_001013761	NM_001013761	chr16:26957320-26991738	0.224705	5.93653e-05	-11.8861
Snph	NM_001291076	NM_001291076	chr2:151416284-151458329	0.496562	0.000131951	-11.8778
Ppara	NM_011144	NM_011144	chr15:85565993-85637281	0.226402	6.04869e-05	-11.87
Arhgap8	NM_001164627	NM_001164627	chr15:84545058-84602637	0.00649665	1.74266e-06	-11.8642
B4galt2	NM_001253381	NM_001253381	chr4:117545604-117556081	0.925577	0.00025074	-11.8499
Slc17a5	NM_001276452	NM_001276452	chr9:78384293-78435852	3.204	0.000874785	-11.8387
Tmem220	NM_001291043	NM_001291043	chr11:66838655-66848814	0.246902	6.80594e-05	-11.8249
Erlin1	NM_001164359	NM_001164359	chr19:44109432-44144275	0.59988	0.000169894	-11.7858
Myo18a	NM_001291215	NM_001291215	chr11:77590736-77679490	2.00842	0.000574826	-11.7706
Lyrm1	NM_001285960	NM_001285960	chr7:127039374-127060270	1.80563	0.00053497	-11.7208
Tgif2	NM_001291124	NM_001291124	chr2:156665742-156688681	0.197687	5.8641e-05	-11.719
Pgap2	NR_111938	NR_111938	chr7:109358848-109387078	0.353131	0.000104921	-11.7167
Zfp94	NM_001199321	NM_001199321	chr7:25086722-25101685	1.39482	0.000422176	-11.6899
Cdyl	NM_001123386	NM_001123386	chr13:35751730-35965933	1.08605	0.00033057	-11.6818
Tmem258	NM_001163431	NM_001163431	chr19:10278691-10282314	4.7949	0.00147446	-11.6671
Vwa5a	NM_001145957	NM_001145957	chr9:38525852-38550922	0.205543	6.33026e-05	-11.6649
Atg7	NM_001253718	NM_001253718	chr6:114593118-114810632	0.460748	0.000142512	-11.6587
Tfpi	NM_001177319	NM_001177319	chr2:84273016-84316932	1.72047	0.000544218	-11.6263
Cant1	NM_001025618	NM_001025618	chr11:118267602-118280432	0.490671	0.000156664	-11.6129
Ergic2	NM_001286560	NM_001286560	chr6:147995937-148392874	5.03166	0.00161784	-11.6027
Rbm4	NM_009032	NM_009032	chr19:4784292-4811634	2.43696	0.00081045	-11.5541
Fam53b	NM_175268	NM_175268	chr7:139903766-140004879	1.22613	0.000410368	-11.5449
Klc2	NR_045528	NR_045528	chr19:5107745-5118408	0.802246	0.000276408	-11.503
Podn	NM_001285956	NM_001285956	chr4:107687397-107704695	0.658306	0.000231213	-11.4753
Htatip2	NM_001146053	NM_001146053	chr7:57014475-57029369	0.991692	0.000353113	-11.4555
Txnl4a	NM_001038608	NM_001038608	chr18:80403536-80422590	6.6091	0.00236115	-11.4507
Dbndd2	NM_001048229	NM_001048229	chr2:164311639-164318823	1.96656	0.000705062	-11.4456
Trim11	NM_001290988	NM_001290988	chr11:58791594-58804964	1.12265	0.000421434	-11.3793
Dhrs7b	NM_001172112	NM_001172112	chr11:60644132-60671925	1.85804	0.000702947	-11.3681
Cdc25b	NM_023117	NM_023117	chr2:131012683-131024247	0.289483	0.000111064	-11.3479
Rbfox3	NM_001039167	NM_001039167	chr11:118351073-118772911	1.01441	0.000396006	-11.3228
Folh1	NM_016770	NM_016770	chr7:93867485-93924374	0.344883	0.000136757	-11.3003
Lair1	NM_178611	NM_178611	chr7:3958674-4014806	0.713628	0.000289748	-11.2662
Susd6	NM_001242419	NM_001242419	chr12:81891518-81981820	0.860787	0.000351706	-11.2571
Pacsin1	NM_011861	NM_011861	chr17:27792535-27848062	1.31967	0.000541675	-11.2505
A930003A15Rik	NR_027896	NR_027896	chr16:19876660-19884367	0.0775347	3.21044e-05	-11.2379
Cdk10	NM_194446	NM_194446	chr8:125748740-125756156	1.4819	0.000614446	-11.2359
Wdr76	NM_001290986	NM_001290986	chr2:121332458-121370595	0.296351	0.000123286	-11.2311
Pgbd1	NM_001162920	NM_001162920	chr13:21513143-21532922	0.842171	0.000371173	-11.1478
Rfesd	NM_001131069	NM_001131069	chr13:76138982-76156160	0.398255	0.000176804	-11.1373
5430402O13Rik	NR_015581	NR_015581	chr6:50516641-50546589	0.15785	7.03946e-05	-11.1308
Tcf3	NM_001164150	NM_001164150	chr10:79871909-79896398	0.34095	0.000152354	-11.1279
Ccdc157	NM_177616	NM_177616	chr11:4035162-4060296	0.281366	0.000126491	-11.1192
Pou2f2	NM_001163556	NM_001163556	chr7:25876133-25917479	0.986512	0.000452572	-11.09
Tmem255b	NM_001143671	NM_001143671	chr8:13435458-13461451	0.238647	0.000109531	-11.0893
Gm17751	NR_038013	NR_038013	chr1:76485707-76498603	0.285241	0.000131587	-11.082
Shmt2	NM_001252316	NM_001252316	chr10:126951994-126959500	9.50787	0.00440901	-11.0745
Tyk2	NM_001205312	NM_001205312	chr9:20908511-20935719	1.01549	0.000474119	-11.0646
Ghitm	NM_001199122	NM_001199122	chr14:37933631-37948508	1.05196	0.000493192	-11.0586
Tssc4	NM_020285	NM_020285	chr7:150255272-150256992	1.80284	0.0008548	-11.0424
Mtus1	NM_001005863	NM_001005863	chr8:42076265-42219080	0.458799	0.000221102	-11.0189
Uqcc1	NR_024487	NR_024487	chr2:155672621-155756046	1.86108	0.000899273	-11.0151
Col25a1	NM_029838	NM_029838	chr3:129883762-130302801	0.863641	0.000429282	-10.9743
Tnfrsf18	NM_021985	NM_021985	chr4:155400450-155403000	0.566487	0.000284832	-10.9577
Slc14a1	NM_028122	NM_028122	chr18:78296829-78338858	0.905992	0.000460358	-10.9425
Popdc2	NM_001081984	NM_001081984	chr16:38362258-38378302	0.0566288	2.88591e-05	-10.9383
Fbxo34	NM_001146085	NM_001146085	chr14:48092235-48151637	0.427168	0.000222334	-10.9079
Paqr7	NM_027995	NM_027995	chr4:134052675-134066152	3.17668	0.00165877	-10.9032
Sgk3	NM_177547	NM_177547	chr1:9788210-9892649	3.27678	0.00171116	-10.9031
P2rx2	NM_001164834	NM_001164834	chr5:110768830-110772054	0.149492	7.92812e-05	-10.8808
Mfap3	NM_145426	NM_145426	chr11:57332166-57347319	3.21486	0.00171085	-10.8758
Kcnma1	NM_001253361	NM_001253361	chr14:24117915-24823427	1.00061	0.000541538	-10.8515
D16Ertd472e	NM_001252439	NM_001252439	chr16:78540580-78576933	1.34088	0.00076323	-10.7788
Dennd1b	NM_001166501	NM_001166501	chr1:140860285-141072619	0.403802	0.000230189	-10.7766
Arhgap6	NM_178754	NM_178754	chrX:165233030-165742372	0.134714	7.74096e-05	-10.7651
Tcf12	NM_001253864	NM_001253864	chr9:71692058-71959626	1.25628	0.00072964	-10.7497
Anapc15	NM_001291349	NM_001291349	chr7:109029838-109048059	1.56224	0.000908703	-10.7475
Slc25a43	NR_075096	NR_075096	chrX:34283626-34317302	0.00398085	2.32602e-06	-10.741
Mcc	NM_001085373	NM_001085373	chr18:44584713-44971836	1.37756	0.000805882	-10.7393
Tirap	NM_001177846	NM_001177846	chr9:34991975-35007876	0.828877	0.000497179	-10.7032
Cysltr1	NM_021476	NM_021476	chrX:103771847-103905896	0.339858	0.000205322	-10.6928
Alas2	NM_009653	NM_009653	chrX:146981927-147005165	0.675048	0.000408476	-10.6905
Zfp212	NM_001145881	NM_001145881	chr6:47870566-47882636	3.1644	0.00191674	-10.6891
Capzb	NM_001271405	NM_001271405	chr4:138748813-138847735	6.37538	0.00388636	-10.6799
Trim21	NM_009277	NM_009277	chr7:109706433-109713996	0.408878	0.000254767	-10.6483
Trim12c	NM_175677	NM_175677	chr7:111487267-111501872	0.405126	0.000253439	-10.6425
Dsc3	NM_001291809	NM_001291809	chr18:20119430-20160598	0.526519	0.000334818	-10.6189
Rnft2	NM_172998	NM_172998	chr5:118640744-118695034	2.52911	0.00162606	-10.603
3632454L22Rik	NR_040282	NR_040282	chrX:131556960-131594875	0.397932	0.000256871	-10.5973
Sapcd2	NM_001290407	NM_001290407	chr2:25227554-25233733	0.22661	0.000146295	-10.5971
Ntf3	NM_001164034	NM_001164034	chr6:126051429-126116762	0.491163	0.000323833	-10.5667
Fbxw2	NM_001164768	NM_001164768	chr2:34659883-34681755	2.29727	0.0015223	-10.5595
Wash1	NM_026833	NM_026833	chr17:66460885-66469843	3.04076	0.00208974	-10.5069
Casc4	NM_177054	NM_177054	chr2:121692705-121761943	2.35427	0.00176055	-10.385
Ikbkg	NM_001161424	NM_001161424	chrX:71638629-71699117	1.06526	0.000796714	-10.3849
Sp110	NM_030194	NM_030194	chr1:87473474-87541611	0.837001	0.000629831	-10.376
Tor1aip1	NM_001160018	NM_001160018	chr1:157851728-157915989	0.776627	0.000599718	-10.3387
Trim9	NM_001286386	NM_001286386	chr12:71345520-71448601	3.05692	0.00237874	-10.3277
Ano6	NM_001253813	NM_001253813	chr15:95621273-95805903	0.863947	0.000677184	-10.3172
Mfap2	NM_001161799	NM_001161799	chr4:140566338-140571899	1.81806	0.00143468	-10.3075
Clec16a	NM_177562	NM_177562	chr16:10545431-10744971	1.11262	0.000900868	-10.2704
Lat2	NM_022964	NM_022964	chr5:135075972-135090895	0.81312	0.000661033	-10.2645
Spo11	NM_001083959	NM_001083959	chr2:172805342-172819077	0.52667	0.000428267	-10.2642
Vti1a	NM_016862	NM_016862	chr19:55390546-55701951	3.91253	0.00319782	-10.2568
Mapk7	NM_001291034	NM_001291034	chr11:61302313-61307768	0.344803	0.000291431	-10.2084
Per3	NM_001289877	NM_001289877	chr4:150377763-150418774	0.344598	0.000291734	-10.206
Suv39h1	NM_011514	NM_011514	chrX:7638296-7651886	2.79448	0.0023862	-10.1936
Prdm16	NM_027504	NM_027504	chr4:153690233-154010982	0.471211	0.00040444	-10.1862
Tasp1	NR_110351	NR_110351	chr2:139659214-139892541	0.420984	0.00036353	-10.1775
Rprd1b	NM_001291136	NM_001291136	chr2:157854232-157917533	0.573279	0.000497263	-10.171
Arhgef1	NM_008488	NM_008488	chr7:25688004-25711610	3.12171	0.00271951	-10.1648
Samd4	NM_001037221	NM_001037221	chr14:47502639-47725492	0.122441	0.000108622	-10.1386
Pex5l	NM_001163517	NM_001163517	chr3:32848555-33042113	0.729953	0.000672701	-10.0836
Sh3rf2	NM_001146299	NM_001146299	chr18:42213363-42318349	0.261292	0.000242103	-10.0758
Sptssb	NM_001286959	NM_001286959	chr3:69623460-69663816	0.109583	0.0001027	-10.0594
Tfap2c	NM_001159696	NM_001159696	chr2:172375092-172384121	0.19443	0.000182613	-10.0562
Synm	NM_183312	NM_183312	chr7:74875046-74904628	0.828458	0.000781638	-10.0497
Mbp	NM_001025258	NM_001025258	chr18:82644514-82755029	0.475446	0.000449339	-10.0473
Lancl1	NM_021295	NM_021295	chr1:67047090-67085446	5.38462	0.00514854	-10.0305
Crhr2	NM_001288619	NM_001288619	chr6:55040042-55083010	0.0929576	8.91082e-05	-10.0268
Chrdl2	NM_133709	NM_133709	chr7:107154913-107183236	0.312688	0.000303936	-10.0067
Tmem194b	NM_001142647	NM_001142647	chr1:52687548-52708763	0.730345	0.000716633	-9.99313
Thg1l	NM_001290737	NM_001290737	chr11:45758808-45769005	2.15278	0.00222228	-9.91994
Tjp2	NM_001198985	NM_001198985	chr19:24168991-24299516	3.64799	0.00377579	-9.91611
Gga3	NM_001252067	NM_001252067	chr11:115445568-115465230	3.07932	0.00322527	-9.89898
Ptger4	NM_001136079	NM_001136079	chr15:5183398-5194187	0.356297	0.000374078	-9.89553
Pip5k1c	NM_001293647	NM_001293647	chr10:80755707-80782719	3.02313	0.00319529	-9.88588
Rasal1	NM_001281999	NM_001281999	chr5:121098820-121129619	0.839963	0.000923851	-9.82845
Tfe3	NM_001271491	NM_001271491	chrX:7339786-7352328	0.986575	0.00112076	-9.78181
Szrd1	NR_102343	NR_102343	chr4:140668892-140695711	3.30452	0.00378705	-9.76915
Bdh2	NM_027208	NM_027208	chr3:134944184-134967389	0.62521	0.000742601	-9.71754
Fbxl4	NR_104380	NR_104380	chr4:22284689-22361238	1.36462	0.00162645	-9.71255
Scin	NM_009132	NM_009132	chr12:40786357-40860815	0.044756	5.44505e-05	-9.68292
Tmem39a	NM_026407	NM_026407	chr16:38558810-38592275	0.411504	0.00051086	-9.65376
Gfi1	NM_010278	NM_010278	chr5:108145673-108154825	0.0209137	2.64451e-05	-9.62723
Hrh3	NM_133849	NM_133849	chr2:179834169-179839112	0.516688	0.000660475	-9.61157
Zfp821	NM_001167946	NM_001167946	chr8:112229445-112248832	0.33206	0.000425718	-9.60733
Tnik	NM_001163007	NM_001163007	chr3:28162135-28569507	1.09131	0.00143403	-9.57177
Adamts10	NR_037708	NR_037708	chr17:33661140-33690727	1.26004	0.00167577	-9.55443
Golph3l	NM_001177669	NM_001177669	chr3:95392855-95423169	0.299032	0.000404987	-9.52821
Phactr2	NM_001195096	NM_001195096	chr10:12927522-13194202	1.38446	0.00188051	-9.52398
Cenpm	NM_001080158	NM_001080158	chr15:82064205-82075177	0.395463	0.000542212	-9.51047
Rps6ka1	NM_001285505	NM_001285505	chr4:133403205-133443712	0.239678	0.00033362	-9.48868
Hipk2	NM_001294144	NM_001294144	chr6:38647838-38826189	0.513957	0.000749477	-9.42155
Fam131b	NM_001113327	NM_001113327	chr6:42265303-42274639	1.4827	0.0022456	-9.36691
Zfp185	NM_001109043	NM_001109043	chrX:70232677-70276882	0.221984	0.000353571	-9.29424
Gprasp2	NM_001163017	NM_001163017	chrX:132373572-132379269	17.4965	0.0279027	-9.29244
Siva1	NM_001161737	NM_001161737	chr12:113883038-113887363	0.588585	0.000958108	-9.26285
Entpd5	NM_007647	NM_007647	chr12:85714825-85749979	2.22269	0.00367343	-9.24096
Zfp410	NR_045546	NR_045546	chr12:85657808-85685389	1.18606	0.00197596	-9.22941
Gbp4	NM_008620	NM_008620	chr5:105544785-105568605	0.229239	0.000387289	-9.20922
Fam71d	NM_029069	NM_029069	chr12:79792521-79835506	0.366364	0.000639015	-9.16321
Zbtb25	NM_001172104	NM_001172104	chr12:77449886-77470547	12.5274	0.0234496	-9.0613
Tnfrsf25	NM_001291010	NM_001291010	chr4:151490042-151494228	0.133413	0.000256954	-9.02017
Tcf3	NM_001164151	NM_001164151	chr10:79871909-79896398	0.173755	0.000338723	-9.00273
Mrps23	NM_001291270	NM_001291270	chr11:87911559-88025009	4.22633	0.00850373	-8.95709
Ankrd10	NR_030781	NR_030781	chr8:11611580-11635757	1.01756	0.00209623	-8.92311
Tssk4	NM_027673	NM_027673	chr14:56269020-56271376	0.0028125	5.81378e-06	-8.91816
Tmem161a	NR_122028	NR_122028	chr8:72696306-72707580	0.786094	0.00164115	-8.90385
Osbpl6	NM_001290733	NM_001290733	chr2:76244564-76438704	2.3504	0.00497049	-8.8853
42615	NM_001159717	NM_001159717	chr1:95375569-95406309	3.17558	0.00691601	-8.84287
Klc3	NM_146182	NM_146182	chr7:19967387-19989453	0.419301	0.000914441	-8.84088
Tmem175	NM_001163531	NM_001163531	chr5:109058828-109114465	0.552324	0.00121102	-8.83315
Musk	NM_001037129	NM_001037129	chr4:58298833-58387175	0.259995	0.000579456	-8.80957
Eef1d	NM_001285430	NM_001285430	chr15:75725225-75739986	3.30721	0.00740345	-8.8032
Gja3	NM_016975	NM_016975	chr14:57653296-57676867	0.649049	0.0014641	-8.79217
Cited1	NM_001276473	NM_001276473	chrX:99442716-99447520	0.970946	0.00219744	-8.78742
Adtrp	NM_001145875	NM_001145875	chr13:41858516-41942985	0.0726349	0.000165686	-8.77607
Tdrd1	NM_001002238	NM_001002238	chr19:56900698-56944502	1.35705	0.0031626	-8.74515
Kif7	NM_010626	NM_010626	chr7:86805081-86859072	0.341104	0.000798878	-8.73802
Cast	NM_001301160	NM_001301160	chr13:74830741-74946208	0.0856678	0.000200998	-8.73543
Slc41a3	NM_027868	NM_027868	chr6:90554873-90596406	0.38517	0.00095716	-8.65252
Ets1	NM_001038642	NM_001038642	chr9:32503626-32565405	1.49524	0.00372752	-8.64794
C030039L03Rik	NM_001112731	NM_001112731	chr7:28459679-28491501	2.43447	0.00612416	-8.63488
Tctn1	NR_104441	NR_104441	chr5:122659737-122714469	1.48349	0.00376636	-8.62161
Ccl25	NM_009138	NM_009138	chr8:4325209-4360020	2.07461	0.00528785	-8.61594
Cd36	NM_001159557	NM_001159557	chr5:17287507-17394777	0.231638	0.000593922	-8.60738
Oaz2	NM_001301307	NM_001301307	chr9:65524354-65538107	10.1251	0.0277013	-8.51377
Slit2	NR_111900	NR_111900	chr5:48374393-48697521	1.18034	0.00326841	-8.4964
Armcx2	NM_001166397	NM_001166397	chrX:131338680-131343760	3.40221	0.00972705	-8.45025
AA536875	NR_045145	NR_045145	chr14:123567724-123575398	0.0320814	9.20465e-05	-8.44516
Ppm1m	NM_026447	NM_026447	chr9:106097283-106101564	5.65226	0.0162375	-8.44336
Tmem116	NM_001161627	NM_001161627	chr5:121902717-121945430	0.0297611	8.66069e-05	-8.42473
Musk	NM_001037128	NM_001037128	chr4:58298833-58387175	0.00270741	8.07469e-06	-8.38929
Sema4a	NM_001163489	NM_001163489	chr3:88239883-88265104	4.24922	0.0127235	-8.38356
Ano5	NR_073508	NR_073508	chr7:58766398-58854077	0.0495787	0.000150322	-8.36552
Crem	NM_001110859	NM_001110859	chr18:3266351-3366861	0.193439	0.000605611	-8.31927
Rbms3	NM_001172122	NM_001172122	chr9:116481863-117539031	0.803398	0.00252235	-8.3152
Mif4gd	NM_001243586	NM_001243586	chr11:115469232-115474283	0.0284426	8.98562e-05	-8.30622
Arntl2	NM_172309	NM_172309	chr6:146754051-146782051	0.33404	0.00106789	-8.28912
Arfrp1	NM_001165992	NM_001165992	chr2:181092394-181115498	2.45609	0.00786976	-8.28583
Exoc3l4	NM_028807	NM_028807	chr12:112655640-112669891	6.74104e-05	2.17845e-07	-8.27352
Taok3	NM_183306	NM_183306	chr5:117570137-117725107	0.616251	0.00207985	-8.2109
Insig2	NM_178082	NM_178082	chr1:123200929-123229166	6.2821	0.0215695	-8.18611
Gtf2ird1	NM_001081465	NM_001081465	chr5:134833530-134932586	1.48896	0.00514189	-8.17779
Nr1h4	NM_001163700	NM_001163700	chr10:88916978-88996367	0.00488748	1.72487e-05	-8.14646
Gcnt1	NM_001136484	NM_001136484	chr19:17400630-17447334	0.477115	0.00169626	-8.13583
Plekhg2	NM_138752	NM_138752	chr7:29144622-29157681	3.91053	0.0140079	-8.12498
Mid1ip1	NM_001166635	NM_001166635	chrX:10294490-10296828	1.50001	0.00626119	-7.90432
Fam83h	NM_001168253	NM_001168253	chr15:75831521-75844766	0.490355	0.00207238	-7.8864
Gnb1	NM_001160016	NM_001160016	chr4:154865469-154933378	3.60749	0.0153508	-7.87654
Agtrap	NM_001301281	NM_001301281	chr4:147451169-147462173	0.810687	0.00346663	-7.86947
Nfasc	NM_001160318	NM_001160318	chr1:134461266-134638374	0.358047	0.00154951	-7.85219
0610010K14Rik	NM_026757	NM_026757	chr11:70048705-70051416	3.33054	0.0150639	-7.78852
Jdp2	NM_001205052	NM_001205052	chr12:86940054-86980828	2.10327	0.0098573	-7.73723
Dab2	NM_001008702	NM_001008702	chr15:6249788-6390709	4.12224	0.0202921	-7.66636
Cldnd1	NM_171826	NM_171826	chr16:58728022-58734360	3.87077	0.0190643	-7.6656
Pus10	NM_028956	NM_028956	chr11:23546478-23632876	3.40614	0.0168033	-7.66325
Etv3	NM_012051	NM_012051	chr3:87329499-87344080	0.866859	0.00427994	-7.66206
Adck5	NM_172960	NM_172960	chr15:76406788-76438021	6.99716	0.0348732	-7.6485
Inpp4b	NM_001297593	NM_001297593	chr8:83866460-84651816	0.76772	0.00383796	-7.6441
Camta2	NM_001190378	NM_001190378	chr11:70482964-70501607	0.0729989	0.000366575	-7.63762
Plekhb1	NM_001163185	NM_001163185	chr7:107792409-107810908	6.11001	0.0311748	-7.61465
Sec23b	NM_001252544	NM_001252544	chr2:144381964-144416489	2.13436	0.0108942	-7.6141
Pum1	NM_001159604	NM_001159604	chr4:130219273-130337479	2.55374	0.0131258	-7.60406
Fhod3	NM_001289655	NM_001289655	chr18:24867123-25327378	0.109323	0.000576803	-7.56631
Acsl4	NM_001033600	NM_001033600	chrX:138752535-138825078	0.646958	0.00346118	-7.54627
Arhgap25	NM_175476	NM_175476	chr6:87408538-87483253	1.41258	0.00762539	-7.53331
Ripk3	NM_019955	NM_019955	chr14:56403831-56407694	0.472281	0.00264021	-7.48285
Gas7	NM_008088	NM_008088	chr11:67346499-67502494	2.70547	0.0153466	-7.46181
Arhgap4	NM_001162424	NM_001162424	chrX:71137440-71156637	0.397783	0.00225804	-7.46077
Sgip1	NM_001285860	NM_001285860	chr4:102432739-102684570	0.220629	0.0012897	-7.41844
Usp43	NM_001291049	NM_001291049	chr11:67668024-67735655	0.868367	0.00513304	-7.40235
Arhgap33	NM_178252	NM_178252	chr7:31307244-31320079	0.482735	0.00287463	-7.39171
Kcnab2	NM_001252654	NM_001252654	chr4:151764848-151851658	2.98075	0.017987	-7.37258
Daw1	NM_027725	NM_027725	chr1:83156336-83207147	0.0727001	0.000439103	-7.37125
Arhgef10l	NM_001112722	NM_001112722	chr4:140070399-140221820	0.00645893	3.94286e-05	-7.35591
Ptp4a2	NM_001164745	NM_001164745	chr4:129497722-129527247	8.13532	0.0501261	-7.34249
Gak	NM_001282052	NM_001282052	chr5:108998125-109058796	1.7523	0.0108228	-7.33904
Pak3	NM_001195046	NM_001195046	chrX:139953133-140232339	0.535342	0.00340113	-7.2983
C1s1	NM_144938	NM_144938	chr6:124480361-124492377	0.141674	0.000927142	-7.25557
Sfmbt2	NM_177386	NM_177386	chr2:10292077-10516880	0.99557	0.00659726	-7.23751
Tirap	NM_054096	NM_054096	chr9:34991975-35007876	0.0186789	0.000124079	-7.23401
Exoc3l4	NM_001289488	NM_001289488	chr12:112655640-112669891	0.0179018	0.000123596	-7.17832
Josd2	NM_001205072	NM_001205072	chr7:51723349-51727028	0.0361176	0.000252448	-7.16057
Nqo2	NM_001163239	NM_001163239	chr13:34009786-34094663	2.21151	0.0157677	-7.13192
Esrrb	NM_001159500	NM_001159500	chr12:87702066-87862578	0.0266572	0.000191988	-7.11737
Gemin5	NM_172558	NM_172558	chr11:57933502-57982041	1.56027	0.0113218	-7.10655
Slc39a14	NM_001135152	NM_001135152	chr14:70703273-70751231	0.57073	0.00419434	-7.08822
Naaa	NM_025972	NM_025972	chr5:92686685-92707207	3.9799	0.0292729	-7.08702
Zfp2	NM_001044697	NM_001044697	chr11:50712213-50729678	0.126604	0.000934261	-7.08228
Dync1i1	NM_001191027	NM_001191027	chr6:5675638-5978039	4.13908	0.0308056	-7.06997
Hsd11b1	NM_001044751	NM_001044751	chr1:195047834-195090239	1.15053	0.00868224	-7.05002
Lrrc56	NM_001172065	NM_001172065	chr7:148380028-148399979	0.0896223	0.000687398	-7.02657
Mitf	NM_008601	NM_008601	chr6:97757051-97971352	0.311093	0.00247709	-6.97255
Timm22	NM_001291161	NM_001291161	chr11:76220426-76229815	1.24059	0.01011	-6.93909
Tdrd6	NM_001161366	NM_001161366	chr17:43752283-43767248	0.183791	0.00158075	-6.86131
Ephb6	NM_001146351	NM_001146351	chr6:41555480-41570506	10.2432	0.0917644	-6.80252
Nfatc2	NM_001291171	NM_001291171	chr2:168301909-168427157	0.00799465	7.32101e-05	-6.77085
Cfb	NM_008198	NM_008198	chr17:34993318-34999459	0.306851	0.0028731	-6.73879
Smyd1	NM_009762	NM_009762	chr6:71163933-71212275	0.636081	0.00619056	-6.683
Gm20139	NR_038022	NR_038022	chr10:18861554-18927753	0.0282398	0.000275617	-6.67892
Senp7	NM_001003973	NM_001003973	chr16:56075521-56190124	1.16428	0.0114668	-6.66583
Plscr2	NM_001195084	NM_001195084	chr9:92170439-92192590	0.371837	0.0037654	-6.62572
Pacsin3	NM_001289677	NM_001289677	chr2:91096321-91104837	1.07194	0.0124123	-6.43231
Tor1aip2	NM_001160182	NM_001160182	chr1:157851728-157915989	0.232496	0.00277407	-6.38906
Zfp568	NM_001033355	NM_001033355	chr7:30768973-30813301	0.718438	0.00865506	-6.37518
Steap2	NM_001285470	NM_001285470	chr5:5664828-5694568	0.706585	0.00858836	-6.36234
Pigc	NM_001039045	NM_001039045	chr1:163872219-163909767	4.99166	0.0615743	-6.34105
Dennd6a	NM_001285466	NM_001285466	chr14:27393343-27453808	0.47291	0.00588012	-6.32958
Gcnt1	NM_010265	NM_010265	chr19:17400630-17447334	0.00121664	1.62072e-05	-6.23012
Slc8b1	NM_001177595	NM_001177595	chr5:120961200-120984033	0.00502078	6.90734e-05	-6.18364
Slc25a40	NM_178766	NM_178766	chr5:8422837-8454839	0.72828	0.0103688	-6.13417
Arrb2	NM_001271360	NM_001271360	chr11:70246081-70254330	0.0688133	0.000986949	-6.12357
Inpp5d	NM_001110193	NM_001110193	chr1:89516886-89617085	0.130646	0.00191878	-6.08933
Mxi1	NM_001008543	NM_001008543	chr19:53384995-53450300	0.423819	0.00637751	-6.05431
Ppp1r3f	NM_001290574	NM_001290574	chrX:7135687-7182546	0.190427	0.00288413	-6.04496
Tfap2b	NM_001025305	NM_001025305	chr1:19198994-19228926	0.00241304	3.70229e-05	-6.02629
NA	NR_030716	NR_030716	chr2:118571493-118574546	0.0780915	0.00119986	-6.02423
Spata5	NM_021343	NM_021343	chr3:37319201-37478017	4.36957	0.0674684	-6.01714
Cep250	NM_177217	NM_177217	chr2:155782293-155824636	0.591103	0.00923588	-6.00002
Tnk2	NM_001110147	NM_001110147	chr16:32644728-32683579	0.00977779	0.000164584	-5.89262
Irak1	NM_008363	NM_008363	chrX:71259252-71269275	2.94189	0.0504069	-5.86698
Phc2	NM_001195130	NM_001195130	chr4:128331945-128430125	2.21139	0.0379079	-5.86631
Clec2i	NM_020257	NM_020257	chr6:128798061-128848185	0.000134962	2.37706e-06	-5.82723
Rpgr	NM_001177950	NM_001177950	chrX:9735341-9793921	0.540937	0.00967055	-5.80572
Atp13a5	NM_001284375	NM_001284375	chr16:29231999-29378818	1.27791	0.0242088	-5.72211
Tdg	NM_011561	NM_011561	chr10:82092582-82153395	1.22757	0.0234122	-5.7124
Slc10a7	NR_104094	NR_104094	chr8:81033226-81257911	0.154264	0.00309431	-5.63964
Ttpal	NM_181734	NM_181734	chr2:163428049-163444749	6.8509	0.144669	-5.56547
Cpt1c	NM_001252470	NM_001252470	chr7:52214741-52230221	0.0649076	0.00140585	-5.52887
NA	NM_001164606	NM_001164606	chr16:17139156-17144516	2.39368	0.0540717	-5.46821
Rhobtb1	NM_001252636	NM_001252636	chr10:68671299-68754532	1.30356	0.0298134	-5.45035
Adam32	NM_001293693	NM_001293693	chr8:25946614-26059276	0.0276351	0.000652147	-5.40516
Fam214b	NM_001253354	NM_001253354	chr4:43045285-43059092	7.69418	0.185607	-5.37344
Ube2j2	NM_001039159	NM_001039159	chr4:155317921-155333713	1.65909	0.0415027	-5.32104
Fxyd1	NM_019503	NM_019503	chr7:31836696-31840675	1.66425	0.0440448	-5.23975
Cpsf4	NM_001291248	NM_001291248	chr5:145928081-145942910	2.68509	0.0721824	-5.21718
St6galnac6	NM_001025310	NM_001025310	chr2:32455228-32476329	2.34293	0.0639471	-5.19529
Eif4e2	NM_001039170	NM_001039170	chr1:89110488-89137063	1.02567	0.0281743	-5.18604
Bend7	NM_178663	NM_178663	chr2:4638876-4723192	0.271312	0.00772307	-5.13463
Camk2d	NM_023813	NM_023813	chr3:126299868-126549244	0.222105	0.00665771	-5.06008
Racgap1	NM_001253809	NM_001253809	chr15:99450927-99482087	8.39544	0.267363	-4.97274
Zkscan3	NM_023685	NM_023685	chr13:21478872-21494624	9.42534	0.301027	-4.96858
Fancg	NM_001163233	NM_001163233	chr4:43015208-43023173	0.283965	0.0092064	-4.94693
Strip2	NM_001037740	NM_001037740	chr6:29867012-29909680	0.0562643	0.00185923	-4.91944
Galns	NM_001193645	NM_001193645	chr8:125102136-125135387	0.575673	0.0192154	-4.90491
Ecm1	NM_007899	NM_007899	chr3:95538070-95543492	1.99434	0.0697791	-4.83697
Unc93b1	NM_001161428	NM_001161428	chr19:3935185-3949340	0.925848	0.0330261	-4.8091
Tfdp2	NM_001184710	NM_001184710	chr9:96096693-96224065	0.00309483	0.000118231	-4.71018
Spin1	NM_001283030	NM_001283030	chr13:51196248-51247931	0.163121	0.00633471	-4.68652
Zbtb20	NM_019778	NM_019778	chr16:42884482-43619236	10.1561	0.395174	-4.68372
Oprl1	NM_011012	NM_011012	chr2:181449720-181455690	5.70883	0.228606	-4.64226
Rnf44	NR_027395	NR_027395	chr13:54780759-54795321	0.0278149	0.00111448	-4.64142
Gapdhs	NM_008085	NM_008085	chr7:31514797-31528700	0.0464011	0.00189483	-4.61402
Pvrl4	NM_027893	NM_027893	chr1:173300303-173318418	0.000281867	1.18622e-05	-4.57057
Iffo1	NM_001039669	NM_001039669	chr6:125095258-125111800	0.00327791	0.000146104	-4.48771
Dyrk1b	NM_001037957	NM_001037957	chr7:28964501-28972317	0.277276	0.0123913	-4.48392
Pex11b	NM_011069	NM_011069	chr3:96439279-96449304	0.00491748	0.000222171	-4.46818
Sncaip	NM_026408	NM_026408	chr18:52927464-53075585	1.0413	0.0501661	-4.37553
Phka2	NM_172783	NM_172783	chrX:156940097-157036810	0.00296517	0.00014352	-4.36879
Derl2	NM_001291148	NM_001291148	chr11:70820941-70840636	0.0912964	0.00455613	-4.32468
Fgfbp1	NM_001271616	NM_001271616	chr5:44370096-44373038	0.000651886	3.31382e-05	-4.29805
Dmpk	NM_001190491	NM_001190491	chr7:19669197-19679169	0.762571	0.0392163	-4.28135
5730409E04Rik	NM_001013755	NM_001013755	chr4:126287097-126291615	7.01163	0.363486	-4.26978
Pigp	NM_001159616	NM_001159616	chr16:94580369-94690828	4.64838	0.249735	-4.21826
Dapk3	NM_007828	NM_007828	chr10:80645751-80655942	0.000654252	3.51763e-05	-4.21717
Rgs19	NM_001291205	NM_001291205	chr2:181423123-181428682	0.0115258	0.000621511	-4.21294
Ankra2	NM_001271390	NM_001271390	chr13:99033030-99044709	2.15688	0.116913	-4.20544
Grk6	NM_001112711	NM_001112711	chr13:55546432-55562288	0.770006	0.0417596	-4.20469
Zfp764	NM_001167832	NM_001167832	chr7:134547181-134550336	0.903925	0.0500923	-4.17354
Gpcpd1	NM_001291051	NM_001291051	chr2:132354817-132403984	6.83543	0.382859	-4.15815
Fkbp10	NM_010221	NM_010221	chr11:100277007-100302403	2.47101	0.139055	-4.15137
Cd160	NM_018767	NM_018767	chr3:96602685-96633274	0.000343299	1.95515e-05	-4.13412
C430049B03Rik	NR_038185	NR_038185	chrX:50406288-50410367	0.668709	0.0389373	-4.10215
Pex1	NM_027777	NM_027777	chr5:3571715-3637230	0.771043	0.0450066	-4.0986
Tubgcp2	NM_001286011	NM_001286011	chr7:147181853-147226504	0.798627	0.0467914	-4.09321
Spopl	NM_001165998	NM_001165998	chr2:23365573-23427624	0.0018548	0.000111172	-4.0604
Fam105a	NM_001242424	NM_001242424	chr15:27584825-27611297	1.17796	0.0740106	-3.99241
5730412P04Rik	NR_045425	NR_045425	chrX:132639141-132649959	0.125701	0.00804862	-3.96511
Rpl37rt	NM_001271590	NM_001271590	chr5:115552930-115560277	0.00657456	0.000430562	-3.9326
Cyb561a3	NM_001282067	NM_001282067	chr19:10651646-10664531	0.679121	0.0458133	-3.88983
Cacnb3	NM_007581	NM_007581	chr15:98462758-98474967	0.989259	0.0691189	-3.8392
Slc16a6	NM_001029842	NM_001029842	chr11:109301391-109434643	0.00058914	4.24481e-05	-3.79484
Hdac10	NM_199198	NM_199198	chr15:88953732-88959130	5.41996	0.391641	-3.79068
Rnh1	NM_001172101	NM_001172101	chr7:148346224-148358750	0.0745496	0.00546519	-3.76986
Stard6	NM_001289648	NM_001289648	chr18:70612793-70660719	0.00251154	0.00018447	-3.76712
Gm6602	NR_045362	NR_045362	chr3:111684820-111884919	0.398785	0.0302869	-3.71885
Suv420h1	NM_001167885	NM_001167885	chr19:3767420-3818303	0.00752097	0.000571881	-3.71713
1500017E21Rik	NR_033510	NR_033510	chr19:36629128-36763969	0.272669	0.020745	-3.71632
Itgal	NM_001253872	NM_001253872	chr7:134439773-134478651	0.364844	0.0282618	-3.69035
Tgfb1i1	NM_001289550	NM_001289550	chr7:135390325-135399213	1.378	0.10741	-3.68138
Tle1	NM_001285529	NM_001285529	chr4:71770978-71861927	0.981382	0.077659	-3.65959
Cadps2	NM_001252106	NM_001252106	chr6:23212773-23789421	0.00232669	0.000191986	-3.59921
Olfr78	NM_001168503	NM_001168503	chr7:109889234-109907985	0.184558	0.0154083	-3.5823
Slc39a11	NM_027216	NM_027216	chr11:113106168-113427129	5.22698	0.446492	-3.54927
Pcdh15	NM_001142736	NM_001142736	chr10:73284614-74112477	1.74259	0.148917	-3.54865
Tssk4	NM_001253888	NM_001253888	chr14:56269020-56271376	2.22111e-05	1.94057e-06	-3.51672
Elf2	NM_001291063	NM_001291063	chr3:51056641-51144566	1.61403	0.141133	-3.51554
Clip4	NM_175378	NM_175378	chr17:72119030-72213550	0.279686	0.0253397	-3.46433
Cfap221	NM_001115074	NM_001115074	chr1:121820095-121891787	0.243013	0.0221806	-3.45366
Osbpl6	NM_001290735	NM_001290735	chr2:76244564-76438704	0.640759	0.0590523	-3.43972
St3gal3	NM_001161774	NM_001161774	chr4:117604757-117807551	0.00158096	0.000151873	-3.37987
Ap1m2	NM_001110300	NM_001110300	chr9:21099900-21116777	0.264013	0.0263543	-3.3245
Ephb4	NM_001159571	NM_001159571	chr5:137791336-137815750	0.00278647	0.00027867	-3.32181
2810442N19Rik	NR_040562	NR_040562	chr1:163917432-164408165	0.817896	0.0820352	-3.3176
Lrrc43	NM_001289821	NM_001289821	chr5:123939333-123958214	0.125128	0.0127089	-3.2995
Mov10l1	NM_031260	NM_031260	chr15:88813423-88885582	0.127967	0.0129996	-3.29923
Gtf3c4	NM_001166033	NM_001166033	chr2:28677819-28695880	3.26102	0.343104	-3.2486
Aebp2	NM_009637	NM_009637	chr6:140571183-140625939	4.18439	0.443743	-3.23722
1700007B14Rik	NM_027944	NM_027944	chr8:77972592-78508406	0.0001978	2.10998e-05	-3.22874
Glycam1	NM_001289587	NM_001289587	chr15:103393190-103395512	0.000118865	1.30092e-05	-3.19172
Sorbs1	NM_001034962	NM_001034962	chr19:40366529-40588302	1.97176	0.217903	-3.17773
Llgl2	NM_145438	NM_145438	chr11:115685371-115717094	0.131538	0.0147384	-3.15783
2410137M14Rik	NM_029747	NM_029747	chr17:37114645-37118182	0.801499	0.0903007	-3.14989
Kcnab2	NM_001252656	NM_001252656	chr4:151764848-151851658	0.000618236	6.96964e-05	-3.149
Gm37013	NM_001174154	NM_001174154	chr18:37089938-38001526	0.216461	0.0244895	-3.14387
Cd48	NM_007649	NM_007649	chr1:173612185-173635388	0.525397	0.0595323	-3.14166
4833417C18Rik	NR_045187	NR_045187	chr11:95720130-95722360	0.430611	0.0488882	-3.13883
Pou5f2	NM_029315	NM_029315	chr13:77847950-78305501	0.399729	0.0454026	-3.13818
Lect1	NM_010701	NM_010701	chr14:80037496-80061977	0.769461	0.0874418	-3.13745
F2rl3	NM_007975	NM_007975	chr8:75285778-75287784	0.29666	0.0337743	-3.13481
Neil2	NM_201610	NM_201610	chr14:63801281-63812362	0.26805	0.0305353	-3.13395
Zbtb42	NM_001100460	NM_001100460	chr12:113917050-113920958	0.134542	0.0153692	-3.12993
Slc3a2	NM_001161413	NM_001161413	chr19:8781371-8797859	1.70078	0.194802	-3.12612
Matk	NM_001285853	NM_001285853	chr10:80715679-80725726	0.0862843	0.00991348	-3.12164
Slc25a19	NM_026071	NM_026071	chr11:115475494-115489609	3.17669	0.367681	-3.111
Ppp1r1c	NM_172420	NM_172420	chr2:79547936-79658703	9.96118e-05	1.17014e-05	-3.08964
Plec	NM_201390	NM_201390	chr15:76001403-76061808	0.00129377	0.000154598	-3.06498
Gas2l3	NM_001079876	NM_001079876	chr10:88871567-88906712	3.51596	0.421066	-3.0618
Tifab	NM_145976	NM_145976	chr13:56275063-56280246	2.17507e-05	2.61767e-06	-3.05471
Ttc14	NM_027619	NM_027619	chr3:33699104-33743232	0.990668	0.119752	-3.04835
Bco2	NM_133217	NM_133217	chr9:50341191-50363243	0.456011	0.0554391	-3.04009
Plec	NM_201385	NM_201385	chr15:76001403-76061808	0.00118838	0.000144937	-3.0355
Slc22a8	NM_001164634	NM_001164634	chr19:8665743-8686325	0.0012503	0.000152595	-3.03449
Rnf144b	NM_146042	NM_146042	chr13:47218088-47343360	0.0134038	0.00163786	-3.03276
Rtel1	NM_001166667	NM_001166667	chr2:181054428-181091321	1.34753	0.166465	-3.01702
Cacna2d1	NM_001110845	NM_001110845	chr5:15440508-15880329	2.6232	0.325588	-3.01021
Adcy9	NM_001291910	NM_001291910	chr16:4284885-4420498	0.75354	0.094432	-2.99634
Immt	NM_001253688	NM_001253688	chr6:71781313-71825260	2.208	0.281282	-2.97265
Fbxo27	NM_207238	NM_207238	chr7:29477867-29484356	0.0405193	0.00524131	-2.95061
B930059L03Rik	NR_033340	NR_033340	chr12:111829583-111830889	0.381844	0.0495387	-2.94636
4930579G18Rik	NR_038053	NR_038053	chr14:55260997-55309579	0.329146	0.0427553	-2.94455
Arsi	NM_001038499	NM_001038499	chr18:61071893-61077422	0.267079	0.0347442	-2.94242
Gbp7	NM_145545	NM_145545	chr3:142193299-142213115	0.00821383	0.00106938	-2.94128
Nodal	NM_013611	NM_013611	chr10:60880719-60888085	0.210503	0.0274211	-2.94048
Msx1os	NR_027920	NR_027920	chr5:38211729-38215824	0.199808	0.0260346	-2.94011
Gm6588	NM_001177504	NM_001177504	chr5:112848170-113006218	0.187162	0.0243942	-2.93968
Hoxc8	NM_010466	NM_010466	chr15:102820969-102824685	0.182002	0.0237246	-2.9395
AI661453	NM_145489	NM_145489	chr17:47549682-47607587	0.236253	0.0308723	-2.93595
Gpr137	NM_207220	NM_207220	chr19:7012559-7026395	1.36645	0.178613	-2.93552
Agbl5	NM_001048192	NM_001048192	chr5:31191224-31210161	1.66872	0.219261	-2.92802
4931406C07Rik	NM_133732	NM_133732	chr9:15087780-15162232	7.50838	0.989285	-2.92404
Snurf	NM_033174	NM_033174	chr7:67127386-67285105	62.3081	8.36058	-2.89774
Tmem255a	NM_172930	NM_172930	chrX:35542969-35605658	2.17402	0.292895	-2.89191
Sirt6	NM_001163430	NM_001163430	chr10:81084530-81090353	0.40598	0.0556229	-2.86766
Nrp2	NM_010939	NM_010939	chr1:62749890-62865266	0.00452996	0.000626839	-2.85333
Tnfsf13	NM_023517	NM_023517	chr11:69496078-69509600	0.000266801	3.69701e-05	-2.85133
Tfap2a	NM_011547	NM_011547	chr13:40811043-40830531	0.167289	0.0232185	-2.84899
Plec	NM_201392	NM_201392	chr15:76001403-76061808	0.00598482	0.000835045	-2.84138
Suv39h2	NM_022724	NM_022724	chr2:3341402-3392258	2.26028	0.315584	-2.84041
Drd5	NM_013503	NM_013503	chr5:38710747-38713549	0.278609	0.0391411	-2.83148
2810459M11Rik	NM_001144992	NM_001144992	chr1:87942437-87952031	1.43302	0.201821	-2.82791
Slx4ip	NM_028201	NM_028201	chr2:136699515-136895514	1.73913	0.246444	-2.81903
Slc43a1	NM_001083809	NM_001083809	chr2:84679564-84703743	0.000619761	8.79374e-05	-2.81716
Gm1966	NM_001277181	NM_001277181	chr7:113739062-113788159	3.72297e-05	5.29396e-06	-2.81403
Slc4a10	NM_001242378	NM_001242378	chr2:61884571-62164800	2.05771	0.293733	-2.80847
3110062M04Rik	NM_001135611	NM_001135611	chr6:34813145-34828065	0.000109559	1.5696e-05	-2.80325
Xkr5	NM_001113350	NM_001113350	chr8:18932728-18950975	0.063357	0.00918129	-2.78674
Slco1c1	NM_001177772	NM_001177772	chr6:141472906-141518698	0.766799	0.11155	-2.78116
Runx2	NM_009820	NM_009820	chr17:44632935-45256233	0.00071776	0.000104675	-2.77759
Arhgef2	NM_008487	NM_008487	chr3:88420128-88451974	6.41296	0.937982	-2.77336
Slc2a6	NM_001177627	NM_001177627	chr2:26876884-26883518	0.460924	0.0685146	-2.75004
C1qtnf7	NM_175425	NM_175425	chr5:43906807-44007825	1.636	0.243533	-2.74798
Gm9054	NR_045872	NR_045872	chr3:95789432-95790890	0.85826	0.128027	-2.74497
Dcaf4	NM_030246	NM_030246	chr12:84861415-84882942	6.46091	0.96616	-2.7414
Itgal	NM_001253873	NM_001253873	chr7:134439773-134478651	0.380872	0.0571259	-2.73709
Erp27	NM_026983	NM_026983	chr6:136855907-136870701	0.515125	0.077565	-2.73144
Ifi47	NM_008330	NM_008330	chr11:48851161-48948889	0.000483338	7.29249e-05	-2.72855
Arhgef1	NM_001130153	NM_001130153	chr7:25688004-25711610	3.75928	0.568335	-2.72564
Gm10653	NR_003965	NR_003965	chr9:62686593-62723724	0.354385	0.0535986	-2.72505
Cacnb4	NM_001285426	NM_001285426	chr2:52283839-52532128	4.55306	0.689845	-2.72249
1810011H11Rik	NM_001163616	NM_001163616	chr14:33599148-33631154	0.279142	0.0423068	-2.72204
Gm10790	NR_033545	NR_033545	chr13:41961283-42008461	0.233307	0.035405	-2.72021
Aldh3b1	NM_026316	NM_026316	chr19:3913490-3929716	0.212071	0.0322013	-2.71936
A930016O22Rik	NR_073015	NR_073015	chr7:19996442-20006932	0.157528	0.0239354	-2.71839
Mip	NM_008600	NM_008600	chr10:127662893-127668867	0.175533	0.0266804	-2.71789
Qrfp	NM_183424	NM_183424	chr2:31661687-31666038	0.125482	0.0190994	-2.71588
Gm15455	NM_001161816	NM_001161816	chr1:33892743-33895759	0.118313	0.0180119	-2.7156
Gpr141	NM_181754	NM_181754	chr13:19841550-19916126	0.102373	0.0155921	-2.71495
G630093K05Rik	NR_045156	NR_045156	chr13:48005803-48029670	0.100141	0.015253	-2.71487
Cilp	NM_173385	NM_173385	chr9:65112986-65128412	0.083053	0.0126563	-2.71418
Myh13	NM_001081250	NM_001081250	chr11:67140604-67185004	0.0578299	0.00881878	-2.71316
Comt	NM_007744	NM_007744	chr16:18348274-18479166	2.40549	0.366839	-2.71311
Rapgef3	NM_001177811	NM_001177811	chr15:97575200-97598097	0.000124872	1.90893e-05	-2.70962
Phf21b	NR_030731	NR_030731	chr15:84615805-84686559	1.03229	0.158519	-2.70312
Cbfa2t3	NM_009824	NM_009824	chr8:125149035-125223009	2.65017	0.408128	-2.69899
Ank1	NR_102385	NR_102385	chr8:24085307-24260969	0.173003	0.0266709	-2.69746
Ccdc58	NM_001159422	NM_001159422	chr16:36071745-36092204	3.43992	0.536843	-2.6798
Sp3	NM_001018042	NM_001018042	chr2:72774489-72827306	3.34809	0.523636	-2.6767
Sntg1	NM_027671	NM_027671	chr1:8349819-9289958	0.00665672	0.00104273	-2.67445
Stxbp5l	NM_172440	NM_172440	chr16:37107395-37385044	2.02643	0.322169	-2.65305
4930481A15Rik	NR_027938	NR_027938	chr19:5406814-5424979	0.221804	0.0354271	-2.64636
Pkig	NM_001039391	NM_001039391	chr2:163484121-163551894	3.4343	0.548931	-2.64532
Aifm1	NM_001290364	NM_001290364	chrX:45828120-45866740	10.9678	1.75757	-2.64162
Dgcr6	NR_110380	NR_110380	chr16:18052952-18071725	0.000936464	0.000151612	-2.62684
Cep57l1	NM_026643	NM_026643	chr10:41438645-41529674	1.72163	0.278767	-2.62664
Gprc5b	NM_001195774	NM_001195774	chr7:125985731-126138725	0.702617	0.114115	-2.62225
Cuta	NM_026307	NM_026307	chr17:27074916-27076483	7.20113	1.16979	-2.62197
Tmem91	NM_001290497	NM_001290497	chr7:26454158-26460185	2.19579	0.359026	-2.61258
Ppil2	NM_144954	NM_144954	chr16:17070231-17111345	2.37235	0.388212	-2.6114
Oxr1	NM_001130163	NM_001130163	chr15:41209535-41692593	1.08255	0.179288	-2.59409
Crem	NM_001110851	NM_001110851	chr18:3266351-3366861	0.560441	0.0930146	-2.59103
Tmem179b	NR_028419	NR_028419	chr19:8847011-8860907	4.38892	0.738892	-2.57043
Fam65b	NM_029679	NM_029679	chr13:24674057-24825675	4.42252	0.745737	-2.56813
Kdm4a	NM_172382	NM_172382	chr4:117809608-117852648	2.74531	0.463435	-2.56653
Ifi27	NM_194069	NM_194069	chr12:104672082-104681890	0.00680999	0.00115129	-2.5644
Atp2c1	NM_001253834	NM_001253834	chr9:105313691-105423587	0.00613261	0.0010411	-2.5584
Zfp180	NM_001289634	NM_001289634	chr7:24866915-24892727	1.25651	0.21342	-2.55766
Mx2	NR_003508	NR_003508	chr16:97757687-97782508	0.202699	0.0345615	-2.5521
Ptpn22	NR_104070	NR_104070	chr3:103663717-103716175	1.88091e-05	3.21065e-06	-2.55049
Pax6	NM_001244200	NM_001244200	chr2:105376236-105537521	1.26886	0.21673	-2.54956
Sigmar1	NM_001286551	NM_001286551	chr4:41685365-41688232	1.7926	0.309243	-2.53524
Pitpnb	NM_019640	NM_019640	chr5:111759716-111817379	0.014843	0.00260121	-2.51252
Ppargc1a	NR_027710	NR_027710	chr5:51845487-51945160	2.85382	0.500634	-2.51106
Rbms1	NM_001141932	NM_001141932	chr2:60590009-60801261	3.13664	0.551977	-2.50654
Fam114a2	NM_001168667	NM_001168667	chr11:57296491-57332146	0.196879	0.0347917	-2.5005
Bcl2	NM_177410	NM_177410	chr1:108434754-108610867	1.48781	0.266346	-2.48182
Inpp4b	NM_001297591	NM_001297591	chr8:83866460-84651816	0.457375	0.0821656	-2.47677
Klri1	NM_001012520	NM_001012520	chr6:129647235-129667150	0.527982	0.0950911	-2.47311
Tcf15	NM_009328	NM_009328	chr2:151969344-151974832	0.445194	0.0803999	-2.46917
Gsto2	NM_030051	NM_030051	chr19:47940034-47960795	0.286753	0.0518375	-2.46774
Ngf	NM_001112698	NM_001112698	chr3:102273841-102324936	0.722252	0.130785	-2.4653
Gjc1	NM_001159382	NM_001159382	chr11:102660791-102681000	11.7038	2.11948	-2.46519
Odf4	NM_145746	NM_145746	chr11:68735336-68740583	0.341983	0.0619717	-2.46424
Ggta1	NM_010283	NM_010283	chr2:35255698-35316945	2.59314	0.470359	-2.46287
Fgf3	NM_008007	NM_008007	chr7:152024516-152029253	0.308428	0.0559533	-2.46264
Pnp2	NM_001123371	NM_001123371	chr14:51575815-51584424	0.298322	0.0541382	-2.46215
Dlx6os2	NR_002839	NR_002839	chr6:6770545-6819533	0.519723	0.0944375	-2.46031
Prickle4	NM_001290337	NM_001290337	chr17:47823593-47831685	0.250494	0.0455307	-2.45986
Htra4	NM_001081187	NM_001081187	chr8:26135399-26149434	0.143262	0.026133	-2.45471
2010001E11Rik	NM_001163503	NM_001163503	chr10:39640187-39646729	0.13561	0.0247434	-2.45434
Alox12b	NM_009659	NM_009659	chr11:68970573-68983293	0.131425	0.0239832	-2.45414
Il21r	NM_021887	NM_021887	chr7:132746942-132777084	0.116366	0.0212458	-2.45342
Dnajb6	NM_001037941	NM_001037941	chr5:30061873-30113018	0.355094	0.0648394	-2.45326
Gm6377	NM_001037917	NM_001037917	chrX:106392094-106395784	0.107201	0.0195785	-2.45298
Ttll13	NM_177765	NM_177765	chr7:87391261-87405707	0.0988159	0.0180522	-2.45257
Gata6	NM_010258	NM_010258	chr18:11042034-11085633	0.0924499	0.0168928	-2.45226
A3galt2	NM_001009819	NM_001009819	chr4:128436501-128446542	0.173026	0.0316222	-2.45198
Mybpc2	NM_146189	NM_146189	chr7:51757068-51780039	0.0803525	0.0146882	-2.45168
Cyld	NM_173369	NM_173369	chr8:91220926-91275845	0.140992	0.0258029	-2.45
Dph3	NM_001047433	NM_001047433	chr14:32893702-32898878	4.6092	0.846421	-2.44507
Igf2	NM_001122736	NM_001122736	chr7:149836672-149856261	13.053	2.40395	-2.44091
Slc4a10	NM_001242383	NM_001242383	chr2:61884571-62164800	1.00804	0.186437	-2.43479
Gpr68	NM_175493	NM_175493	chr12:102114891-102146408	0.862974	0.159751	-2.4335
Mlx	NM_001159384	NM_001159384	chr11:100948603-100956749	5.56451	1.03745	-2.42321
Ablim2	NM_001177697	NM_001177697	chr5:36100528-36227628	0.838552	0.156419	-2.42249
Tfcp2	NM_001289603	NM_001289603	chr15:100333178-100382439	0.000639174	0.000120779	-2.40384
Carm1	NM_153141	NM_153141	chr9:21351337-21400414	0.874967	0.165806	-2.39973
Edil3	NM_010103	NM_010103	chr13:88961076-89462830	2.70685	0.513208	-2.399
Mlst8	NM_001252463	NM_001252463	chr17:24610494-24616023	0.00016619	3.19646e-05	-2.37828
Mdm1	NM_001162904	NM_001162904	chr10:117578842-117606055	2.44992	0.474441	-2.36843
Dclk2	NM_001195496	NM_001195496	chr3:86590071-86724806	4.30275	0.837384	-2.3613
Cuzd1	NM_008411	NM_008411	chr7:138452067-138465806	0.385448	0.0753475	-2.35491
Stx2	NM_001286034	NM_001286034	chr5:129490432-129514447	0.000408045	7.98045e-05	-2.35419
Tlcd2	NM_001291156	NM_001291156	chr11:75281551-75284401	1.81515e-05	3.55123e-06	-2.3537
AV039307	NR_038350	NR_038350	chr2:120676391-120796451	1.93805	0.381516	-2.34479
Adam17	NM_001291871	NM_001291871	chr12:21322252-21379493	1.38742	0.273685	-2.34182
Gk	NM_212444	NM_212444	chrX:82947275-83022158	0.00324089	0.00064736	-2.32375
Gm10421	NR_033538	NR_033538	chr12:117724192-118575485	0.942827	0.188699	-2.3209
Xkr5	NM_176951	NM_176951	chr8:18932728-18950975	1.0113e-05	2.02862e-06	-2.31763
Sox6	NM_011445	NM_011445	chr7:122614385-123182258	1.27376	0.255592	-2.31718
AU040972	NR_045305	NR_045305	chr11:79153393-79395111	0.678875	0.136569	-2.31351
4930579K19Rik	NR_029444	NR_029444	chr9:98462878-98464030	0.583811	0.117618	-2.3114
Ak1	NM_001198792	NM_001198792	chr2:32477277-32490578	4.2156	0.85006	-2.3101
Fam19a5	NM_001252310	NM_001252310	chr15:87374728-87589794	6.2335	1.26269	-2.30354
Was	NM_009515	NM_009515	chrX:7658591-7667617	0.270647	0.0548423	-2.30305
Lpp	NM_178665	NM_178665	chr16:24392641-24992664	2.32552	0.471237	-2.30303
Ppp1r3g	NM_029628	NM_029628	chr13:36059774-36062257	0.241248	0.0489117	-2.30226
Cacna1c	NM_001159535	NM_001159535	chr6:118537257-119171632	0.0142225	0.00289249	-2.29779
Lrrc56	NM_153777	NM_153777	chr7:148380028-148399979	0.834336	0.169916	-2.2958
Gm3139	NM_001243938	NM_001243938	chr5:94955308-94967392	0.0305957	0.00623159	-2.29566
Evpl	NM_025276	NM_025276	chr11:116081872-116099405	0.270142	0.0558217	-2.27482
Cflar	NM_001293804	NM_001293804	chr1:58768334-58816053	0.784994	0.16316	-2.26639
Areg	NM_009704	NM_009704	chr5:91568640-91577458	0.797256	0.166895	-2.2561
Brsk2	NM_001276763	NM_001276763	chr7:149135655-149190148	1.51726	0.317867	-2.25498
Gtf2ird1	NM_001081467	NM_001081467	chr5:134833530-134932586	0.00216412	0.000454487	-2.25147
Rasa4	NM_001039103	NM_001039103	chr5:136559785-136587731	0.000378059	7.95147e-05	-2.24932
Prkcsh	NM_001293651	NM_001293651	chr9:21807431-21818689	0.0040207	0.00084657	-2.24775
Plcb2	NM_001290790	NM_001290790	chr2:118533252-118554174	1.7435e-05	3.71928e-06	-2.22889
Nkx2-2	NM_001077632	NM_001077632	chr2:147003281-147157417	0.220859	0.0472187	-2.22569
Mageb16	NM_001113734	NM_001113734	chrX:76868569-76916774	0.647174	0.138634	-2.22288
Plxnb2	NM_001159521	NM_001159521	chr15:88985975-89011218	0.00239312	0.000513029	-2.22178
Zfp821	NM_001286391	NM_001286391	chr8:112229445-112248832	6.02916	1.29626	-2.2176
Gm15008	NR_045917	NR_045917	chrX:34450828-34529690	1.66266	0.358039	-2.21531
Caprin2	NM_001301351	NM_001301351	chr6:148791013-148844759	0.408795	0.088581	-2.20631
Asic1	NM_001289791	NM_001289791	chr15:99501148-99531561	0.493483	0.107235	-2.20222
Lrrc28	NR_028144	NR_028144	chr7:74658295-74790122	4.17207	0.908571	-2.19909
Atf2	NM_001284374	NM_001284374	chr2:73654565-73730696	2.80494	0.610995	-2.19874
Cdk19	NM_198164	NM_198164	chr10:40069113-40203624	1.30569	0.286218	-2.18963
Lnx1	NM_001159580	NM_001159580	chr5:74931506-75098928	4.89984	1.07626	-2.18671
Nt5c2	NR_028353	NR_028353	chr19:46961320-47098836	1.91695	0.427317	-2.16544
Cartpt	NM_013732	NM_013732	chr13:100668437-100670638	0.759599	0.169391	-2.16488
Med1	NM_001080118	NM_001080118	chr11:98013468-98054607	0.00282897	0.00063378	-2.15823
Gm12060	NR_004857	NR_004857	chr11:23458059-23458842	0.474577	0.106612	-2.15427
Rnf146	NM_001110196	NM_001110196	chr10:29032971-29082248	0.512261	0.115084	-2.15419
Psmb9	NM_013585	NM_013585	chr17:34319043-34324275	0.45126	0.101471	-2.15289
4930482G09Rik	NR_108044	NR_108044	chr3:152810906-152815072	0.431004	0.0969969	-2.15169
Pld1	NM_001164056	NM_001164056	chr3:27837601-28032284	0.000766091	0.000172556	-2.15045
Vmn1r78	NM_134208	NM_134208	chr7:12737812-12738754	0.34967	0.078957	-2.14685
1700020D05Rik	NM_023781	NM_023781	chr19:5495277-5510489	0.620278	0.140291	-2.1445
Gdpd3	NM_024228	NM_024228	chr7:133909927-133919159	0.289324	0.065494	-2.14325
Nmb	NM_001291280	NM_001291280	chr7:88047112-88049948	1.43911	0.326173	-2.14147
Rptoros	NR_045313	NR_045313	chr11:119464308-119760905	0.252328	0.057193	-2.14139
Dennd2d	NM_028110	NM_028110	chr3:106284903-106378259	0.0606429	0.0137496	-2.14094
Cct6b	NM_009839	NM_009839	chr11:82532749-82577823	0.143921	0.0326546	-2.13992
Olfr913	NM_001011523	NM_001011523	chr9:38400387-38402746	0.225415	0.0511621	-2.13943
Prr7	NM_001030296	NM_001030296	chr13:55565627-55574516	0.413338	0.0938879	-2.13831
Tinag	NM_012033	NM_012033	chr9:76799504-76893588	0.154176	0.0350969	-2.13516
3110056K07Rik	NR_045055	NR_045055	chr12:72075609-72116810	0.359072	0.0817676	-2.13467
Artn	NM_001284191	NM_001284191	chr4:117598764-117602368	0.281811	0.0641829	-2.13447
Gprc5a	NM_181444	NM_181444	chr6:135015679-135034726	0.121884	0.0277832	-2.13322
Gm609	NM_001005854	NM_001005854	chr16:45416867-45493082	0.1184	0.0269929	-2.13301
Inhbe	NM_008382	NM_008382	chr10:126786457-126788828	0.117543	0.0267986	-2.13296
Clec12a	NM_177686	NM_177686	chr6:129300261-129315321	0.112115	0.0255669	-2.13263
Gabrr1	NM_008075	NM_008075	chr4:33219530-33250563	0.110416	0.0251812	-2.13253
Irs3	NM_010571	NM_010571	chr5:138084259-138086942	0.105666	0.0241027	-2.13225
Sec1	NM_001271578	NM_001271578	chr7:52933056-52949926	0.099121	0.0226159	-2.13185
Spata21	NM_177867	NM_177867	chr4:140644259-140668674	0.0971159	0.0221603	-2.13173
Aqp7	NM_007473	NM_007473	chr4:40980106-40995169	0.0966272	0.0220492	-2.1317
Aspg	NM_001081169	NM_001081169	chr12:113344893-113365784	0.0882322	0.0201406	-2.1312
Stpg2	NM_198659	NM_198659	chr3:138868856-139373263	0.0851727	0.0194447	-2.13101
Pax3	NM_001159520	NM_001159520	chr1:78097841-78193711	0.0695228	0.0158761	-2.13063
Tmprss2	NM_015775	NM_015775	chr16:97786288-97832802	0.0748244	0.0170896	-2.13039
Pmfbp1	NM_019938	NM_019938	chr8:112017926-112066542	0.0690294	0.0157699	-2.13004
Apobr	NM_138310	NM_138310	chr7:133728521-133732606	0.0647748	0.0148005	-2.12978
Il31ra	NM_139299	NM_139299	chr13:113313015-113370870	0.0634517	0.014499	-2.1297
Col20a1	NM_028518	NM_028518	chr2:180721239-180752245	0.0548511	0.0125382	-2.12918
BC027072	NM_146082	NM_146082	chr17:72092894-72102225	0.0452512	0.010348	-2.12861
Dlec1	NM_177117	NM_177117	chr9:119011595-119056812	0.12867	0.0294269	-2.12846
4930432K21Rik	NM_001163752	NM_001163752	chr8:86671936-86696496	4.05607e-05	9.28048e-06	-2.12781
St6galnac6	NM_001289548	NM_001289548	chr2:32455228-32476329	0.802981	0.184556	-2.12131
Dennd2d	NM_001093754	NM_001093754	chr3:106284903-106378259	0.0529919	0.0121908	-2.11998
Urgcp	NM_001077661	NM_001077661	chr11:5613419-5684713	0.510686	0.117609	-2.11844
Gng12	NM_001177558	NM_001177558	chr6:66846390-66971355	11.8053	2.72175	-2.11682
Slc38a10	NM_001164800	NM_001164800	chr11:119965264-120012665	0.00699923	0.00162477	-2.10696
Slc8a1	NM_001286684	NM_001286684	chr17:81772444-82137727	1.64696	0.382337	-2.10689
F13a1	NM_028784	NM_028784	chr13:36959046-37142113	0.0145006	0.00336977	-2.10539
Rasl12	NM_001162923	NM_001162923	chr9:65246294-65270580	0.134571	0.0312908	-2.10456
Pde1c	NM_011054	NM_011054	chr6:56019797-56319628	0.449097	0.10463	-2.10174
Il1rap	NM_001159317	NM_001159317	chr16:26581790-26755588	0.568887	0.132648	-2.10054
Ghr	NM_001048178	NM_001048178	chr15:3267754-3533352	0.321765	0.0751393	-2.09837
Zscan21	NM_001044704	NM_001044704	chr5:138558132-138575493	4.89651	1.14422	-2.09739
Ldlrad3	NM_001290784	NM_001290784	chr2:101790357-102026617	0.0110049	0.00257211	-2.09712
Gdap2	NR_104341	NR_104341	chr3:99966385-100010912	2.12888	0.499019	-2.09293
Pex16	NM_145122	NM_145122	chr2:92214832-92221377	0.702795	0.164848	-2.09197
Hipk1	NM_010432	NM_010432	chr3:103543737-103595486	0.00497689	0.00117103	-2.08747
Stxbp5l	NM_001114611	NM_001114611	chr16:37107395-37385044	6.37532	1.50133	-2.08625
Ccdc127	NM_001168659	NM_001168659	chr13:74487764-74503231	11.7153	2.76976	-2.08056
Chchd7	NM_001190324	NM_001190324	chr4:3866034-3878529	3.88552	0.918962	-2.08003
Sbsn	NM_172205	NM_172205	chr7:31536489-31541153	0.135338	0.0321218	-2.07494
Homer2	NM_011983	NM_011983	chr7:88745366-88851811	0.0466424	0.0110788	-2.07384
Slc29a1	NM_001199113	NM_001199113	chr17:45722148-45736552	2.56104	0.609588	-2.07082
Upp2	NM_001289660	NM_001289660	chr2:58419744-58645382	0.324322	0.0774785	-2.06556
Gtf2ird1	NM_001244936	NM_001244936	chr5:134833530-134932586	0.737083	0.176673	-2.06074
Ap1b1	NM_001243044	NM_001243044	chr11:4838758-4942797	0.000797375	0.000191585	-2.05727
Dclre1b	NM_001025312	NM_001025312	chr3:103604527-103613310	1.77008	0.426226	-2.05413
Ccdc90b	NM_001162918	NM_001162918	chr7:99709658-99730804	1.75251	0.423475	-2.04907
Slc25a19	NM_001252395	NM_001252395	chr11:115475494-115489609	0.480785	0.116497	-2.0451
4931406H21Rik	NR_033492	NR_033492	chr14:26278670-26486233	0.225033	0.0548571	-2.03639
Esd	NM_001285423	NM_001285423	chr14:75132103-75150572	1.03848	0.25388	-2.03225
Lcorl	NM_001163073	NM_001163073	chr5:46061163-46248779	0.996947	0.243836	-2.0316
Sun1	NM_001256115	NM_001256115	chr5:139676590-139725793	0.000498939	0.00012252	-2.02584
Noxo1	NM_027988	NM_027988	chr17:24833178-24837474	0.722614	0.177469	-2.02566
Vmn1r90	NM_001244031	NM_001244031	chr7:15116002-15208415	0.894019	0.219602	-2.02542
Slfn8	NM_181545	NM_181545	chr11:82815659-82834312	0.21565	0.0530459	-2.02338
Acr	NM_013455	NM_013455	chr15:89398756-89405016	0.30138	0.0741655	-2.02276
Cxadr	NM_001276263	NM_001276263	chr16:78301915-78360030	0.573221	0.141138	-2.02199
Idnk	NM_198004	NM_198004	chr13:58259009-58266054	0.879409	0.217241	-2.01724
Inpp5d	NM_001110192	NM_001110192	chr1:89516886-89617085	0.000369003	9.12099e-05	-2.01637
Rasgrf1	NM_001039655	NM_001039655	chr9:89804612-89921817	0.931008	0.230547	-2.01374
Sh3bgr	NM_015825	NM_015825	chr16:96422076-96450540	0.590885	0.146369	-2.01327
Enah	NM_010135	NM_010135	chr1:183826515-183950111	1.81905	0.450928	-2.01221
Lrif1	NM_028081	NM_028081	chr3:106487904-106539494	2.08712	0.518266	-2.00975
Sytl2	NR_110348	NR_110348	chr7:97450864-97559229	0.421614	0.104963	-2.00604
Slc25a34	NM_001013780	NM_001013780	chr4:141174739-141179749	0.495628	0.123412	-2.00578
Trp73	NM_001126331	NM_001126331	chr4:153430357-153514317	0.932755	0.232454	-2.00455
Cdh3	NM_001037809	NM_001037809	chr8:109034751-109080811	0.0784248	0.0195546	-2.0038
Cdh3	NM_007665	NM_007665	chr8:109034751-109080811	0.0786776	0.0196179	-2.00378
Slc29a1	NM_001199116	NM_001199116	chr17:45722148-45736552	6.6904	1.67565	-1.99737
Arntl2	NM_001289681	NM_001289681	chr6:146754051-146782051	0.939732	0.235883	-1.99418
Arhgap1	NR_027371	NR_027371	chr2:91490274-91512477	4.86064	1.22337	-1.99029
Camta2	NM_178116	NM_178116	chr11:70482964-70501607	0.966932	0.243571	-1.98907
Fam183b	NM_029283	NM_029283	chr11:58606303-58615462	1.64241	0.414019	-1.98805
Rarres1	NM_001164763	NM_001164763	chr3:67282807-67319445	0.88581	0.223656	-1.98572
Rad52	NM_011236	NM_011236	chr6:119852715-119872841	1.28113	0.324889	-1.9794
5031434C07Rik	NR_045986	NR_045986	chr6:112223751-112280417	0.0296945	0.00754646	-1.97632
Ttc23	NM_001168475	NM_001168475	chr7:74792295-74871462	0.942653	0.240939	-1.96806
Cyth1	NM_001112700	NM_001112700	chr11:118025479-118109906	6.50572	1.66368	-1.96733
Fkbp2	NM_001166368	NM_001166368	chr19:7052228-7054951	20.5488	5.3011	-1.95469
Pqlc3	NM_001161111	NM_001161111	chr12:16995453-17006924	0.545949	0.141109	-1.95196
Ceacam1	NM_001039187	NM_001039187	chr7:26161837-26351436	0.139643	0.0361935	-1.94794
Prom1	NM_008935	NM_008935	chr5:44384860-44492975	0.000653133	0.000169364	-1.94725
Bfsp1	NM_001291061	NM_001291061	chr2:143652263-143688909	0.000770227	0.000199838	-1.94646
Gm136	NM_001033255	NM_001033255	chr4:34691036-34703508	0.383031	0.0993826	-1.9464
Mdm1	NM_010785	NM_010785	chr10:117578842-117606055	0.000905937	0.000235129	-1.94596
Arvcf	NM_001272032	NM_001272032	chr16:18348274-18479166	4.22181	1.09651	-1.94495
Cobl	NM_172496	NM_172496	chr11:12136678-12364963	0.00144934	0.000376669	-1.94403
Cables1	NM_001146287	NM_001146287	chr18:11979596-12104136	1.30217	0.338612	-1.94321
Erbb2ip	NM_001289475	NM_001289475	chr13:104608865-104710666	0.350696	0.0912321	-1.94261
Nuggc	NM_001195674	NM_001195674	chr14:66224103-66267280	0.16591	0.0432705	-1.93895
Xaf1	NM_001037713	NM_001037713	chr11:72115130-72127235	0.490683	0.127981	-1.93887
Nfkb2	NM_001177369	NM_001177369	chr19:46379226-46401646	0.136069	0.0354908	-1.93883
Pik3ap1	NM_031376	NM_031376	chr19:41348707-41459560	0.32468	0.0846859	-1.93882
Trpm5	NM_020277	NM_020277	chr7:150257433-150280547	0.0913858	0.0238765	-1.93638
Alpk3	NM_054085	NM_054085	chr7:88202485-88250498	0.0612931	0.0160256	-1.93534
Sufu	NM_015752	NM_015752	chr19:46471385-46563294	2.06529	0.540025	-1.93525
Col6a6	NM_001102607	NM_001102607	chr9:105591746-105730415	0.0546834	0.0142997	-1.93512
Atg4c	NM_175029	NM_175029	chr4:98860624-98926478	0.973642	0.254815	-1.93394
1700003M07Rik	NR_040647	NR_040647	chr4:129637617-129642382	1.79831	0.470656	-1.9339
Pard3	NM_001122850	NM_001122850	chr8:129587955-130136186	1.61727	0.423697	-1.93246
Ccdc33	NM_001166282	NM_001166282	chr9:57876488-57966630	0.0951483	0.0249481	-1.93125
Pde4dip	NM_001039376	NM_001039376	chr3:97493750-97692630	1.42086	0.372957	-1.92968
Myt1l	NM_001093778	NM_001093778	chr12:30213248-30608074	9.89797	2.60031	-1.92845
Nsmf	NM_020276	NM_020276	chr2:24909898-24918401	3.16547	0.832095	-1.9276
Map3k12	NM_001163643	NM_001163643	chr15:102301062-102347435	4.22701	1.11249	-1.92584
Arhgap1	NR_027373	NR_027373	chr2:91490274-91512477	1.94238	0.511237	-1.92576
Tek	NM_001290551	NM_001290551	chr4:94405979-94541667	1.56634	0.412532	-1.92482
Tsen34	NM_001164204	NM_001164204	chr7:3645211-3652637	0.00169783	0.000447573	-1.92349
Gm20319	NR_105063	NR_105063	chr16:26581790-26755588	2.52267	0.665969	-1.92142
Akt1s1	NM_026270	NM_026270	chr7:52104593-52110791	0.687125	0.181564	-1.92009
Pisd-ps3	NR_003518	NR_003518	chr11:3024023-3093466	0.0270345	0.00718095	-1.91255
Rmnd1	NM_025343	NM_025343	chr10:5914188-5943372	3.69433	0.984008	-1.90857
Gucy1b2	NM_001204340	NM_001204340	chr14:63011506-63075126	0.542785	0.146164	-1.89279
Cacnb4	NM_001285427	NM_001285427	chr2:52283839-52532128	1.40666	0.37917	-1.89136
Sigmar1	NM_001286605	NM_001286605	chr4:41685365-41688232	0.000763896	0.000207477	-1.88043
Timp1	NM_011593	NM_011593	chrX:20425668-20498044	0.637976	0.17348	-1.87873
Lrrc46	NM_027026	NM_027026	chr11:96895915-96902683	1.65011	0.449529	-1.87608
Blvrb	NM_001290525	NM_001290525	chr7:28232996-28251000	0.494468	0.134829	-1.87474
Il1rl2	NM_133193	NM_133193	chr1:40381471-40422316	0.32758	0.0895714	-1.87074
Nespas	NR_002846	NR_002846	chr2:174106737-174172243	0.276473	0.0756616	-1.86951
Casc1	NM_177222	NM_177222	chr6:145064155-145159490	0.240468	0.0658477	-1.86864
Mfn2	NM_001285923	NM_001285923	chr4:147247694-147279018	0.000676666	0.000185312	-1.86849
Gm10584	NR_028578	NR_028578	chr7:139427937-139509974	0.230598	0.0631553	-1.8684
Uba7	NM_023738	NM_023738	chr9:107877897-107886387	0.186995	0.0512508	-1.86735
Lcp1	NM_001247984	NM_001247984	chr14:75530929-75630649	0.580515	0.159178	-1.86669
Osbpl1a	NM_001252489	NM_001252489	chr18:12913820-13100350	4.41845	1.21572	-1.86173
4931406C07Rik	NM_001199484	NM_001199484	chr9:15087780-15162232	1.27597	0.351647	-1.85939
Suv420h1	NM_001167886	NM_001167886	chr19:3767420-3818303	1.3467	0.372037	-1.85591
Six2	NM_011380	NM_011380	chr17:86083607-86087594	0.686182	0.190437	-1.84927
Dkkl1	NM_015789	NM_015789	chr7:52462894-52467253	2.42971	0.674577	-1.84873
Gm14005	NR_028591	NR_028591	chr2:128124398-128255087	1.95767	0.544758	-1.84545
Rcbtb2	NM_134083	NM_134083	chr14:73542316-73583861	0.127098	0.0354325	-1.84279
D330050G23Rik	NR_040336	NR_040336	chr2:116725887-116738527	0.000679699	0.000189606	-1.84189
Ppp1r8	NM_001290725	NM_001290725	chr4:132382838-132399084	2.39798	0.669574	-1.84051
Sytl2	NM_001040085	NM_001040085	chr7:97450864-97559229	0.0002025	5.66651e-05	-1.83739
1700065J18Rik	NR_040468	NR_040468	chr1:194667898-194668933	2.01376	0.563862	-1.83647
Airn	NR_027772	NR_027772	chr17:12875271-13061009	1.84324	0.518644	-1.82942
Kif9	NM_010628	NM_010628	chr9:110379461-110427678	1.10218	0.310693	-1.8268
Map2k7	NM_001291778	NM_001291778	chr8:4238739-4247897	3.71119	1.04996	-1.82155
Pdlim7	NM_001114087	NM_001114087	chr13:55598847-55614807	2.64999	0.751038	-1.81903
A4galt	NM_001004150	NM_001004150	chr15:83057151-83082204	0.481137	0.136686	-1.81558
Nos1ap	NM_027528	NM_027528	chr1:172247626-172519980	0.460561	0.130867	-1.81529
2700038G22Rik	NR_045042	NR_045042	chr5:23356414-23360851	2.33111	0.662692	-1.81461
Flywch2	NM_029798	NM_029798	chr17:23913884-23923044	3.31729	0.943514	-1.81389
Adra1a	NM_001271759	NM_001271759	chr14:67254087-67390005	0.96533	0.275497	-1.80899
Sptbn4	NM_001199234	NM_001199234	chr7:28141401-28231608	0.0437803	0.012508	-1.80743
8430431K14Rik	NR_002849	NR_002849	chr19:30638976-31839523	0.335932	0.0959804	-1.80736
Itgam	NM_008401	NM_008401	chr7:135206153-135262005	1.42219	0.406536	-1.80666
Pard6a	NM_001286344	NM_001286344	chr8:108225047-108227394	2.38046	0.681082	-1.80534
Ptprc	NM_011210	NM_011210	chr1:139959435-140071882	0.000465061	0.000133209	-1.80373
Add2	NM_001271860	NM_001271860	chr6:85978674-86074403	3.48643	0.998862	-1.8034
Prrt3	NM_172487	NM_172487	chr6:113443632-113451925	0.848714	0.243171	-1.80331
Zfp12	NM_177681	NM_177681	chr5:143996841-144010513	2.53681	0.733229	-1.79068
Rhbdd3	NR_110961	NR_110961	chr11:4999275-5006103	0.536168	0.155161	-1.78892
Lypd2	NM_026671	NM_026671	chr15:74562681-74564743	2.0181	0.585121	-1.78619
4930563F08Rik	NR_040704	NR_040704	chr5:131913551-133018213	0.884554	0.257896	-1.77816
Spata33	NM_177279	NM_177279	chr8:125736757-125745945	0.870426	0.253943	-1.77722
Dnajc28	NM_138664	NM_138664	chr16:91614501-91619244	1.00824	0.294445	-1.77577
Fkbp8	NM_010223	NM_010223	chr8:73051641-73059227	8.3096	2.42925	-1.77427
Lipa	NM_001111100	NM_001111100	chr19:34566805-34601964	8.13933	2.39058	-1.76755
4930519F24Rik	NR_040763	NR_040763	chr9:99922718-99935089	0.660446	0.194658	-1.7625
Mark2	NM_001080389	NM_001080389	chr19:7349885-7416350	2.14831	0.633699	-1.76133
Mgst2	NM_174995	NM_174995	chr3:51465114-51486597	0.629298	0.185772	-1.76021
Snrpd3	NM_026095	NM_026095	chr10:74980786-74998185	21.9855	6.50199	-1.7576
0610009L18Rik	NR_038126	NR_038126	chr11:120209991-120212504	1.12553	0.333411	-1.75523
Lhx1os	NR_038057	NR_038057	chr11:84339161-84349333	1.10601	0.327795	-1.75449
Thsd1	NM_019576	NM_019576	chr8:23337774-23371804	0.952523	0.283387	-1.74898
Mbp	NM_001025259	NM_001025259	chr18:82644514-82755029	0.755885	0.225781	-1.74324
Plac8l1	NM_027072	NM_027072	chr18:42338328-42356363	0.372672	0.111524	-1.74055
4833427G06Rik	NM_177702	NM_177702	chr9:50889417-50910183	0.362445	0.108524	-1.73975
Zbp1	NM_001139519	NM_001139519	chr2:173032113-173044423	0.357539	0.107084	-1.73936
4930513O06Rik	NM_029174	NM_029174	chrX:135620781-135627942	0.341362	0.102329	-1.73809
Mef2b	NM_001045484	NM_001045484	chr8:72676676-72691387	0.162042	0.0485759	-1.73805
Bpifb1	NM_153418	NM_153418	chr2:154016553-154046079	0.121526	0.0365225	-1.73441
Man2c1os	NR_102289	NR_102289	chr9:56977788-56990017	0.287996	0.086585	-1.73386
Ube2m	NM_145578	NM_145578	chr7:13620468-13623624	2.37571	0.714524	-1.73331
Olfr1437	NM_001011839	NM_001011839	chr19:12396376-12397315	0.263561	0.0793454	-1.73192
Cxcl1	NM_008176	NM_008176	chr5:91320270-91322141	0.259248	0.0780655	-1.73158
4930469G21Rik	NM_001195189	NM_001195189	chr1:163072842-163100638	0.514289	0.154882	-1.73141
Olfr585	NM_147087	NM_147087	chr7:110246256-110247213	0.255898	0.077071	-1.73131
Satb1	NM_001163631	NM_001163631	chr17:51875511-51972615	1.32298	0.398637	-1.73064
Rapgef4	NM_001204165	NM_001204165	chr2:71819271-72095531	5.31978	1.60408	-1.72962
Lncenc1	NR_110431	NR_110431	chr13:98204924-98267619	0.157779	0.0475841	-1.72935
1700071K01Rik	NM_001033765	NM_001033765	chr11:80693664-81781898	0.452583	0.136531	-1.72896
Tjap1	NM_028751	NM_028751	chr17:46394799-46419975	0.493838	0.149011	-1.72862
4930539N22Rik	NR_040598	NR_040598	chr3:13471654-14182287	0.428702	0.129412	-1.72801
Cxcl10	NM_021274	NM_021274	chr5:92760866-92843653	0.207882	0.0627755	-1.72749
Cela1	NM_033612	NM_033612	chr15:100504852-100518351	0.206258	0.0622907	-1.72736
Mcemp1	NM_026985	NM_026985	chr8:3665761-3668905	0.199505	0.0602737	-1.72682
C130060C02Rik	NR_045355	NR_045355	chr19:16059564-16085402	0.193416	0.0584538	-1.72634
4930474N09Rik	NR_038130	NR_038130	chr12:100399486-100401018	0.378062	0.114285	-1.72599
D930015M05Rik	NR_040621	NR_040621	chr2:92243803-92274226	0.185925	0.0562133	-1.72574
Rarb	NM_001289760	NM_001289760	chr14:17263353-17914845	1.92292	0.581386	-1.72573
Gm13034	NR_030771	NR_030771	chr4:146034924-146036119	0.184841	0.0558887	-1.72565
Sntn	NM_177624	NM_177624	chr14:14503389-14515662	0.17562	0.0531279	-1.72492
Odf3l2	NM_001033473	NM_001033473	chr10:79102270-79108483	0.174077	0.0526653	-1.7248
Sertad3	NM_133210	NM_133210	chr7:28258858-28262383	0.517116	0.156464	-1.72466
Uhrf1	NM_010931	NM_010931	chr17:56442759-56462909	1.28526	0.388913	-1.72454
Actg2	NM_009610	NM_009610	chr6:83462902-83486245	0.648561	0.196346	-1.72384
Rab19	NM_011226	NM_011226	chr6:39331426-39340378	0.161151	0.0487896	-1.72376
Rcor3	NM_001290282	NM_001290282	chr1:193922428-193974907	2.12556	0.643632	-1.72354
Klk10	NM_133712	NM_133712	chr7:51036423-51040780	0.155917	0.0472187	-1.72335
Il3ra	NM_008369	NM_008369	chr14:15179008-15188004	0.150012	0.0454452	-1.72287
5330439B14Rik	NR_037679	NR_037679	chr6:142536381-142650794	0.150324	0.0455475	-1.72263
Prss32	NM_027220	NM_027220	chr17:23990738-23996743	0.141188	0.0427931	-1.72217
Sytl3	NM_183368	NM_183368	chr17:6877959-6942393	0.135848	0.0411777	-1.72206
Gtpbp2	NM_019581	NM_019581	chr17:46297980-46306319	4.71384	1.42942	-1.72147
4933406C10Rik	NR_044986	NR_044986	chr12:33604248-33638654	0.122328	0.0371156	-1.72066
Ccdc78	NM_001165929	NM_001165929	chr17:25923524-25929339	0.241303	0.0732205	-1.72053
B230319C09Rik	NR_028382	NR_028382	chr6:83391748-83398316	0.117258	0.0355873	-1.72025
Acox2	NM_001161667	NM_001161667	chr14:9058024-9091533	0.0750093	0.0227674	-1.7201
5730422E09Rik	NR_015478	NR_015478	chr5:149931140-149993612	0.115044	0.0349197	-1.72008
Ccr10	NM_007721	NM_007721	chr11:101034311-101036757	0.114215	0.0346695	-1.72001
Mogat2	NM_177448	NM_177448	chr7:106367593-106387121	0.110472	0.0335403	-1.71971
Gm15816	NM_001282148	NM_001282148	chr8:24085307-24260969	0.116568	0.0353977	-1.71945
Gnb3	NM_013530	NM_013530	chr6:124784257-124790293	0.105051	0.0319041	-1.71928
A230001M10Rik	NR_040391	NR_040391	chr3:102066327-102092694	0.103812	0.03153	-1.71918
Cyp8b1	NM_010012	NM_010012	chr9:121823473-121825423	0.098274	0.0298571	-1.71873
Plbd1	NM_025806	NM_025806	chr6:136560591-136610414	0.0968324	0.0294215	-1.71862
Pdzrn4	NM_001164593	NM_001164593	chr15:92227240-92602250	0.789986	0.240063	-1.71841
Lmntd2	NM_028050	NM_028050	chr7:148380028-148399979	0.0926985	0.0281713	-1.71832
Trib3	NM_175093	NM_175093	chr2:152163160-152169796	0.18496	0.0562118	-1.71827
Gm595	NM_001085499	NM_001085499	chrX:46194642-46230890	0.0887997	0.0269929	-1.71797
Klrb1b	NM_030599	NM_030599	chr6:128763723-128776333	0.0845353	0.0257027	-1.71763
Ldhd	NM_027570	NM_027570	chr8:114150170-114154222	0.252394	0.0767414	-1.7176
Gpr119	NM_181751	NM_181751	chrX:46021155-46027655	0.08204	0.0249475	-1.71743
5430421F17Rik	NR_040352	NR_040352	chr8:26413121-26416742	0.0809502	0.0246176	-1.71734
Gm4788	NM_001160304	NM_001160304	chr1:141594495-141677816	0.133535	0.040613	-1.71721
Kank4os	NR_040437	NR_040437	chr4:98421582-98484228	0.077278	0.0235056	-1.71705
Tmie	NM_146260	NM_146260	chr9:110768549-110782587	0.37737	0.114796	-1.71691
Vmn2r108	NM_001104570	NM_001104570	chr17:20599336-20618200	0.0710406	0.0216159	-1.71655
Krt26	NM_001033397	NM_001033397	chr11:99189797-99199279	0.0700356	0.0213113	-1.71647
Cxcr5	NM_007551	NM_007551	chr9:44319869-44334504	0.0695743	0.0211715	-1.71643
Il2rb	NM_008368	NM_008368	chr15:78310978-78325496	0.0671844	0.020447	-1.71624
Ect2l	NM_001195036	NM_001195036	chr10:17848827-17930696	0.12367	0.0376491	-1.71581
Foxn4	NM_148935	NM_148935	chr5:114704172-114723770	0.0601906	0.0183256	-1.71568
Dmgdh	NM_028772	NM_028772	chr13:94444390-94522778	0.0599855	0.0182634	-1.71566
Slc23a1	NM_011397	NM_011397	chr18:35758320-35786881	0.118624	0.0361178	-1.71561
Gdpd4	NM_177696	NM_177696	chr7:105068467-105198173	0.0584151	0.0177868	-1.71554
Eps8l2	NM_133191	NM_133191	chr7:148524900-148551009	0.116188	0.0353786	-1.71551
Pla2g4f	NM_001024145	NM_001024145	chr2:120125692-120139901	0.0568432	0.0173097	-1.71541
Tmprss6	NM_027902	NM_027902	chr15:78270096-78299064	0.0555088	0.0169046	-1.7153
Tusc5	NM_177709	NM_177709	chr11:76493374-76512166	0.163942	0.049929	-1.71523
Ankmy1	NM_172850	NM_172850	chr1:94766705-94799483	0.0545343	0.0166087	-1.71522
Arhgef33	NM_001145452	NM_001145452	chr17:80706746-80788029	0.0541985	0.0165068	-1.7152
Ccdc178	NM_027616	NM_027616	chr18:21969397-22329897	0.105721	0.0322008	-1.71509
Mroh6	NM_001282443	NM_001282443	chr15:75713363-75719153	0.0522157	0.0159046	-1.71504
Kif19a	NM_001102615	NM_001102615	chr11:114626702-114651889	0.15356	0.0467762	-1.71495
Nlrp4a	NM_172896	NM_172896	chr7:27220131-27260477	0.0489412	0.01491	-1.71477
Sema3g	NM_001025379	NM_001025379	chr14:32031058-32042697	0.0473187	0.014417	-1.71464
Gm20745	NR_045745	NR_045745	chr9:67865770-67873521	0.0458135	0.0139595	-1.71452
Vwa5b1	NM_029401	NM_029401	chr4:138124883-138179907	0.180078	0.0548727	-1.71446
Vwa2	NM_172840	NM_172840	chr19:56948905-56986568	0.0447018	0.0136216	-1.71443
Slfn4	NM_011410	NM_011410	chr11:82988687-83003718	0.0437634	0.0133364	-1.71436
Unc13d	NM_001009573	NM_001009573	chr11:115923409-115939275	0.0436548	0.0133034	-1.71435
Itgad	NM_001029872	NM_001029872	chr7:135317459-135349880	0.0436909	0.0133143	-1.71435
Fbxo43	NM_001081253	NM_001081253	chr15:36079814-36094639	0.0428519	0.0130593	-1.71428
Psmb11	NM_175204	NM_175204	chr14:55244146-55248393	0.0405279	0.0123526	-1.7141
Pnpla1	NM_001034885	NM_001034885	chr17:28995355-29027253	0.076441	0.0233017	-1.71391
Myo1h	NM_001164573	NM_001164573	chr5:114764949-114830514	0.0369029	0.01125	-1.71381
Oas3	NM_145226	NM_145226	chr5:121203106-121227668	0.0361699	0.011027	-1.71375
Gm9573	NM_001244654	NM_001244654	chr17:35754867-35763582	0.0323778	0.00987301	-1.71344
Runx1	NM_001111023	NM_001111023	chr16:92601710-92826319	0.118881	0.0362671	-1.71279
Zfp2	NM_001294323	NM_001294323	chr11:50712213-50729678	4.38742	1.33993	-1.71122
Tlr1	NM_001276445	NM_001276445	chr5:65315918-65324797	0.531222	0.162519	-1.7087
Kifc3	NM_010631	NM_010631	chr8:97605100-97666440	0.465791	0.142778	-1.70592
Tmpo	NM_001080131	NM_001080131	chr10:90610315-90634364	1.15435	0.353934	-1.70553
Magi1	NM_010367	NM_010367	chr6:93625446-94233911	1.18496	0.363722	-1.70393
Iffo2	NM_001205173	NM_001205173	chr4:139086462-139176297	0.420613	0.129163	-1.7033
Pcsk7	NM_001281934	NM_001281934	chr9:45671773-45744141	0.603135	0.185313	-1.70251
Lipe	NM_010719	NM_010719	chr7:26161837-26351436	0.726102	0.223248	-1.70152
Rab34	NM_033475	NM_033475	chr11:78001928-78005695	0.461748	0.142181	-1.69938
Srgap1	NM_001081037	NM_001081037	chr10:121218046-121484371	0.985633	0.30356	-1.69907
6430548M08Rik	NM_172286	NM_172286	chr8:122638051-122689207	0.0194223	0.00598493	-1.69831
Adamts20	NM_001164786	NM_001164786	chr15:94100593-94234781	0.510866	0.158218	-1.69103
Egr3	NM_018781	NM_018781	chr14:70477251-70482420	5.20976	1.61611	-1.68869
Pja1	NM_001290555	NM_001290555	chrX:96661072-96666074	0.531577	0.165045	-1.68742
Eif4enif1	NM_023743	NM_023743	chr11:3102355-3144591	10.9207	3.39121	-1.6872
Adora1	NM_001039510	NM_001039510	chr1:136090024-136132034	9.83831	3.05716	-1.68622
Ube2m	NM_001168469	NM_001168469	chr7:13620468-13623624	0.759731	0.236772	-1.68199
Spag16	NM_001271533	NM_001271533	chr1:69873543-70771706	0.438575	0.136921	-1.67948
Zfp869	NM_001039967	NM_001039967	chr8:72229036-72240801	1.06513	0.333798	-1.67398
Iqcj	NM_177585	NM_177585	chr3:67696141-68430404	0.168038	0.0527173	-1.67244
Nrxn2	NM_020253	NM_020253	chr19:6418737-6533217	6.71411	2.10743	-1.67171
Tcf7l2	NM_001142918	NM_001142918	chr19:55816299-56008145	0.695538	0.219222	-1.66574
Tsr2	NM_175146	NM_175146	chrX:147481712-147531086	2.76916	0.872883	-1.66559
Prex2	NM_001033636	NM_001033636	chr1:10983545-11293763	1.49132	0.471163	-1.66229
Tiam2	NM_001286757	NM_001286757	chr17:3326572-3557713	1.03676	0.328337	-1.65884
Ddhd1	NM_001284399	NM_001284399	chr14:46212845-46277818	4.25353	1.34826	-1.65756
Cpeb3	NM_001290828	NM_001290828	chr19:37095780-37281961	0.000431514	0.000136811	-1.65722
Gabpb2	NM_172512	NM_172512	chr3:94985689-95040346	1.31854	0.418327	-1.65624
Agap2	NM_001301014	NM_001301014	chr10:126515962-126530226	4.50901	1.43151	-1.65527
Atat1	NM_001142744	NM_001142744	chr17:36034540-36047013	1.21456	0.385626	-1.65516
Fmn1	NM_001285458	NM_001285458	chr2:113167892-113556924	0.191274	0.0608863	-1.65145
Gpr82	NM_175669	NM_175669	chrX:13094207-13423682	0.489262	0.156331	-1.646
Eda	NM_001177939	NM_001177939	chrX:97170944-97596099	0.00399554	0.00127705	-1.64557
Trpc6	NM_001282087	NM_001282087	chr9:8544141-8740988	0.239383	0.076589	-1.64411
Ednrb	NM_001136061	NM_001136061	chr14:104213831-104243693	1.60961	0.515355	-1.64308
Tasp1	NM_175225	NM_175225	chr2:139659214-139892541	1.3956	0.446935	-1.64275
Aptx	NM_025545	NM_025545	chr4:40629110-40650227	0.904638	0.289841	-1.64208
Apbb2	NM_001201415	NM_001201415	chr5:66689963-67010056	13.0127	4.17387	-1.64046
Kcnma1	NM_001253368	NM_001253368	chr14:24117915-24823427	1.9408	0.6238	-1.6375
Mfap5	NM_015776	NM_015776	chr6:122463693-122479305	2.36436	0.761133	-1.63523
Mb21d1	NR_125721	NR_125721	chr9:78278324-78291044	0.000971085	0.000312775	-1.63447
Armc3	NM_001271563	NM_001271563	chr2:19120744-19231870	0.233892	0.075346	-1.63424
Npr3	NM_001039181	NM_001039181	chr15:11769650-11837126	1.81647	0.586711	-1.63042
Nf2	NM_010898	NM_010898	chr11:4665847-4749547	12.0261	3.88623	-1.62972
Asph	NM_001177853	NM_001177853	chr4:9196463-9596491	0.7215	0.233286	-1.6289
Dclk1	NM_001111051	NM_001111051	chr3:55046447-55342990	28.6168	9.25343	-1.6288
Dnajb3	NM_008299	NM_008299	chr1:89951985-90116577	7.3875	2.39187	-1.62694
Rarb	NM_001289761	NM_001289761	chr14:17263353-17914845	1.28067	0.416122	-1.62182
Mlkl	NM_029005	NM_029005	chr8:113835699-113861803	0.541989	0.176251	-1.62063
Lrch4	NM_001168652	NM_001168652	chr5:138070350-138084130	0.159756	0.0521333	-1.61559
Tk1	NM_001271729	NM_001271729	chr11:117676832-117701222	1.58518	0.517439	-1.61519
Fam110a	NM_146127	NM_146127	chr2:151795131-151805955	1.07668	0.351759	-1.61393
Surf1	NM_001271724	NM_001271724	chr2:26768897-26789031	0.600618	0.196565	-1.61144
Fam214a	NM_001113283	NM_001113283	chr9:74800859-74880275	2.15786	0.706929	-1.60997
Irf1	NM_001159396	NM_001159396	chr11:53583515-53591876	0.477347	0.156578	-1.60816
Ankra2	NM_023472	NM_023472	chr13:99033030-99044709	7.84978	2.581	-1.60472
Arvcf	NM_001272029	NM_001272029	chr16:18348274-18479166	0.13645	0.0448832	-1.60412
Clmn	NM_001040682	NM_001040682	chr12:106001323-106103286	0.633123	0.208446	-1.60281
Adam5	NM_007401	NM_007401	chr8:25837564-25934841	0.279696	0.0928206	-1.59134
Gab2	NM_001162477	NM_001162477	chr7:104230260-104457461	5.3888	1.78897	-1.59084
Zkscan8	NM_139141	NM_139141	chr13:21605089-21622983	1.23849	0.411614	-1.58922
Btn2a2	NM_175938	NM_175938	chr13:23568931-23580726	4.49654e-05	1.49934e-05	-1.58449
Mas1	NM_008552	NM_008552	chr17:12875271-13061009	1.01314	0.338291	-1.5825
Mttp	NM_001163457	NM_001163457	chr3:137752818-137806352	0.336296	0.112411	-1.58094
Dlk1	NR_033813	NR_033813	chr12:110691032-110701546	1.70006e-05	5.68274e-06	-1.58093
Stk32c	NM_001162540	NM_001162540	chr7:146289536-146428872	1.5722	0.52651	-1.57825
Sdccag3	NM_001085407	NM_001085407	chr2:26238319-26244836	7.26196	2.43412	-1.57696
Dnajc24	NR_033993	NR_033993	chr2:105806864-105843706	0.659046	0.220906	-1.57694
Slc19a1	NM_031196	NM_031196	chr10:76495483-76513177	1.70145	0.570363	-1.57681
Slc25a19	NM_001252384	NM_001252384	chr11:115475494-115489609	0.7645	0.256632	-1.57481
4932441J04Rik	NR_015588	NR_015588	chr5:57961322-58109158	1.08843	0.365726	-1.57341
Cttnbp2nl	NM_001163333	NM_001163333	chr3:104804832-104856064	10.5771	3.55622	-1.57253
Trpm3	NM_001035242	NM_001035242	chr19:22213606-23064374	10.1712	3.43294	-1.56698
Abl1	NM_001283047	NM_001283047	chr2:31544056-31659882	0.66899	0.226028	-1.56548
Prpsap2	NM_001164243	NM_001164243	chr11:61543151-61575590	0.00118032	0.000400054	-1.56091
Myo1b	NM_001290982	NM_001290982	chr1:51806601-51972822	1.10583	0.374968	-1.56029
Bcl11b	NM_001079883	NM_001079883	chr12:109148612-109241624	6.22261	2.1133	-1.55802
1700037C18Rik	NM_028484	NM_028484	chr16:3905797-3908689	0.556543	0.189062	-1.55763
Faap20	NR_033802	NR_033802	chr4:154624074-154630796	0.971298	0.330219	-1.55649
2610203C22Rik	NR_015470	NR_015470	chr1:9538126-9621173	0.465739	0.158514	-1.55492
Arid5a	NM_145996	NM_145996	chr1:36364577-36380874	0.243327	0.0828259	-1.55475
Ceacam1	NM_011926	NM_011926	chr7:26161837-26351436	0.230447	0.0784879	-1.55389
Gse1	NM_198671	NM_198671	chr8:123012765-123112975	8.63891	2.94325	-1.55344
Nasp	NM_001284229	NM_001284229	chr4:116273656-116300556	0.58015	0.197713	-1.55302
Pcdha8	NM_201243	NM_201243	chr18:37089938-38001526	3.13169	1.07028	-1.54895
Clec4a2	NM_001170332	NM_001170332	chr6:123072707-123094017	0.40934	0.139977	-1.54811
5930412G12Rik	NR_015517	NR_015517	chr5:129085004-129106562	0.20438	0.0699395	-1.54707
Tap2	NM_011530	NM_011530	chr17:34341423-34353266	0.196308	0.0671884	-1.54683
Gm19522	NR_040402	NR_040402	chr16:42884482-43619236	0.192725	0.0659674	-1.54672
4930467E23Rik	NM_001039553	NM_001039553	chr8:19729575-19753602	0.187671	0.0642452	-1.54655
Mab21l2	NM_011839	NM_011839	chr3:86028611-86586616	0.178628	0.06116	-1.5463
Hsf2bp	NM_028902	NM_028902	chr17:32081713-32171453	0.33409	0.114416	-1.54595
Ttll6	NM_172799	NM_172799	chr11:95995099-96026766	0.147301	0.050467	-1.54536
Sorbs3	NM_001271408	NM_001271408	chr14:70580274-70607478	0.311368	0.106716	-1.54484
Card14	NM_130886	NM_130886	chr11:119176100-119216824	0.116702	0.0400091	-1.54443
C3	NM_009778	NM_009778	chr17:57343395-57367559	0.264316	0.0906698	-1.54357
Hc	NM_010406	NM_010406	chr2:34838850-34916961	0.0826743	0.0283634	-1.54341
4930451G09Rik	NR_073370	NR_073370	chr16:4964380-4979055	0.468283	0.160902	-1.5412
Tc2n	NM_028924	NM_028924	chr12:102883655-102956733	2.03434e-05	6.99809e-06	-1.53952
Myo15	NM_001103171	NM_001103171	chr11:60282840-60341870	0.0303757	0.0104524	-1.53908
Dgkh	NM_001281794	NM_001281794	chr14:78969415-79124896	0.486976	0.167841	-1.53675
Smoc1	NM_001146217	NM_001146217	chr12:82127794-82287401	1.50917	0.522213	-1.53105
Fcgr2b	NM_010187	NM_010187	chr1:172890688-172906202	1.03828	0.359511	-1.53009
Cav1	NM_001243064	NM_001243064	chr6:17256334-17291328	9.19155	3.18491	-1.52905
Slc22a8	NM_031194	NM_031194	chr19:8665743-8686325	0.919373	0.318594	-1.52893
Asap1	NM_010026	NM_010026	chr15:63918401-64214481	5.68224	1.96962	-1.52854
C230037L18Rik	NR_077233	NR_077233	chr15:89302906-89315281	1.28537	0.445682	-1.52809
1700030C10Rik	NR_015521	NR_015521	chr12:20810252-20821640	0.80008	0.277555	-1.52737
Ndor1	NM_001252541	NM_001252541	chr2:25100332-25110934	0.00156318	0.000542744	-1.52614
Pnpla6	NM_001122818	NM_001122818	chr8:3515383-3544267	3.09982	1.07815	-1.52363
Kctd9	NM_134073	NM_134073	chr14:68334154-68360367	3.70031	1.29272	-1.51723
Cux1	NM_009986	NM_009986	chr5:136724004-137043360	2.83869	0.994837	-1.5127
Alkbh7	NM_027372	NM_027372	chr17:57136761-57138759	1.88429	0.660943	-1.51143
Hnrnpc	NM_001170981	NM_001170981	chr14:52693054-52723703	0.0232589	0.00816127	-1.51092
Celf4	NM_001146295	NM_001146295	chr18:25636120-25912484	0.248919	0.087425	-1.50956
Rab26os	NR_045289	NR_045289	chr17:24665195-24665689	28.8119	10.1317	-1.50779
Sirt2	NM_022432	NM_022432	chr7:29551770-29573684	1.73746	0.611283	-1.50707
Fcna	NM_007995	NM_007995	chr2:25480186-25483494	0.970854	0.34291	-1.50142
Mlf1	NM_001039543	NM_001039543	chr3:67178018-67203922	8.90262e-05	3.1596e-05	-1.49449
Ablim2	NM_001177700	NM_001177700	chr5:36100528-36227628	0.000205024	7.30256e-05	-1.48932
Moap1	NM_022323	NM_022323	chr12:103978039-103996020	2.65006	0.945225	-1.48729
Rrp1b	NM_028244	NM_028244	chr17:32173106-32199807	2.15343	0.768481	-1.48656
Chtop	NM_001293776	NM_001293776	chr3:90302460-90313420	11.4825	4.10002	-1.48573
Efcab10	NM_029152	NM_029152	chr12:34079718-34086134	0.782907	0.279676	-1.48509
Gpc6	NM_011821	NM_011821	chr14:117324518-118378751	7.02643	2.5102	-1.48499
Wwp1	NM_001276292	NM_001276292	chr4:19535445-19636151	0.304369	0.108886	-1.48301
Akap2	NM_001035532	NM_001035532	chr4:57858119-57909856	1.85723	0.664728	-1.48232
Lbp	NM_008489	NM_008489	chr2:158132228-158158588	1.23143	0.440784	-1.4822
Mical3	NM_153396	NM_153396	chr6:120881563-121081040	2.09214	0.749328	-1.48131
Prelid2	NM_029942	NM_029942	chr18:42035349-42110848	0.683785	0.24505	-1.48047
Ypel4	NM_001005342	NM_001005342	chr2:84574360-84578034	1.27521	0.457689	-1.4783
Tmem222	NR_110978	NR_110978	chr4:132821959-132833705	4.72717	1.69943	-1.47593
Slc4a10	NM_001242379	NM_001242379	chr2:61884571-62164800	3.02372	1.08722	-1.47568
Hipk2	NM_010433	NM_010433	chr6:38647838-38826189	2.2729	0.817519	-1.47521
Pcmtd2	NM_001291211	NM_001291211	chr2:181572558-181592165	0.00032188	0.000115922	-1.47337
Pgf	NM_008827	NM_008827	chr12:86507588-86518263	0.798575	0.287599	-1.47337
Sorbs3	NM_011366	NM_011366	chr14:70580274-70607478	0.234714	0.0845607	-1.47284
C030006K11Rik	NM_145472	NM_145472	chr15:76545705-76554275	2.86127	1.03108	-1.4725
E130215H24Rik	NR_040331	NR_040331	chr2:150443846-150494668	0.441472	0.159475	-1.46899
Mtmr2	NR_024025	NR_024025	chr9:13553624-13610925	1.46339	0.528886	-1.46828
Zranb3	NM_027678	NM_027678	chr1:129850755-129999624	1.58611	0.573331	-1.46805
Tcfl5	NM_178254	NM_178254	chr2:180332926-180377396	1.77999	0.644279	-1.46611
4921511H03Rik	NM_027603	NM_027603	chr5:6769029-7344378	0.372892	0.135007	-1.46572
Phactr2	NM_001195066	NM_001195066	chr10:12927522-13194202	0.594508	0.215346	-1.46504
Tnnt2	NM_001130176	NM_001130176	chr1:137732910-137748845	0.34239	0.124044	-1.46478
Rpl31	NM_001252219	NM_001252219	chr1:39424695-39535592	7.52722	2.72841	-1.46405
Myh11	NM_001161775	NM_001161775	chr16:14194619-14291501	0.278589	0.100992	-1.4639
H2-M5	NM_001115075	NM_001115075	chr17:37123799-37126449	0.317324	0.1151	-1.46306
Degs2	NM_027299	NM_027299	chr12:109609362-109940516	0.281206	0.102001	-1.46305
Nmur1	NM_010341	NM_010341	chr1:88282899-88284716	0.300017	0.108885	-1.46223
Grin1	NM_001177656	NM_001177656	chr2:25145430-25174707	2.4331	0.883177	-1.46202
Txnrd1	NM_001042514	NM_001042514	chr10:82296695-82360469	1.07027	0.388724	-1.46116
Fam159b	NM_029984	NM_029984	chr13:105635362-105653973	0.271623	0.0986734	-1.46088
Abhd1	NM_021304	NM_021304	chr5:31235515-31651218	0.542132	0.196948	-1.46083
Poli	NM_001136090	NM_001136090	chr18:70668333-70689975	2.34468	0.852546	-1.45954
Gjb1	NM_008124	NM_008124	chrX:98572675-98580963	0.227999	0.0829459	-1.45878
Pih1h3b	NM_177921	NM_177921	chrX:136597417-136641336	0.225468	0.0820321	-1.45866
Creb3l4	NM_030080	NM_030080	chr3:90041421-90047434	0.217303	0.0790831	-1.45827
Gm3383	NM_001291094	NM_001291094	chr14:6653690-7119724	0.200606	0.0730332	-1.45774
Gm6559	NR_110455	NR_110455	chr6:51329708-51342790	0.19471	0.0709138	-1.45719
Siglece	NM_031181	NM_031181	chr7:50906439-50915531	0.174737	0.0636822	-1.45623
Amhr2	NM_144547	NM_144547	chr15:102275797-102285070	0.164095	0.059825	-1.45571
Adarb2	NM_001289530	NM_001289530	chr13:8202111-8768008	0.529742	0.193143	-1.45562
Trim43c	NM_001177858	NM_001177858	chr9:88734001-88753708	0.159824	0.0582762	-1.45551
Sult6b1	NM_001163625	NM_001163625	chr17:79283277-79306332	0.153328	0.0559195	-1.4552
Gbx2	NM_010262	NM_010262	chr1:91824536-91827751	0.147668	0.0538656	-1.45492
Spata24	NM_027733	NM_027733	chr18:35816342-35821840	1.03894	0.378995	-1.45486
Fars2	NM_001039189	NM_001039189	chr13:36209511-36629464	8.18998	2.98819	-1.45459
Muc1	NM_013605	NM_013605	chr3:89032977-89037303	1.2474	0.455156	-1.45449
9430041J12Rik	NR_033568	NR_033568	chr7:4025726-4088528	0.668775	0.244065	-1.45425
Padi6	NM_153106	NM_153106	chr4:140283269-140298558	0.132347	0.0483016	-1.45419
Aqp9	NM_022026	NM_022026	chr9:70958465-71011096	0.228796	0.0835253	-1.45378
Cnga4	NM_001033317	NM_001033317	chr7:112553081-112557252	0.123265	0.0450005	-1.45375
Gm19434	NR_040296	NR_040296	chr6:135138497-135144977	0.118189	0.0431547	-1.4535
Plekha4	NM_148927	NM_148927	chr7:52781699-52809599	0.11371	0.0415255	-1.45329
Cckar	NM_009827	NM_009827	chr5:54089723-54098943	0.101905	0.0372292	-1.45272
Klb	NM_031180	NM_031180	chr5:65739649-65775242	0.085146	0.031124	-1.45191
Tmprss9	NM_001081688	NM_001081688	chr10:80342560-80363714	0.0847361	0.0309746	-1.45189
Rnls	NM_001167818	NM_001167818	chr19:33212234-33466785	1.06863	0.390719	-1.45155
Nlrc4	NM_001033367	NM_001033367	chr17:74825634-74858448	0.0754396	0.0275849	-1.45144
Rpgr	NM_001177952	NM_001177952	chrX:9735341-9793921	0.0231633	0.00847531	-1.45051
Ddx19b	NM_001190786	NM_001190786	chr8:113527085-113555651	4.24698	1.55526	-1.44928
Ablim2	NM_001177696	NM_001177696	chr5:36100528-36227628	0.878418	0.322343	-1.44631
Mtus1	NM_001005865	NM_001005865	chr8:42076265-42219080	1.81505	0.666726	-1.44484
Ate1	NM_001271343	NM_001271343	chr7:137535007-137663883	0.41427	0.152528	-1.44149
Gm16973	NR_046210	NR_046210	chr14:57287084-57319837	3.33058	1.22655	-1.44117
Gm10069	NR_028592	NR_028592	chr6:128388774-128476738	0.162077	0.0598229	-1.43791
Nfatc2	NM_001291174	NM_001291174	chr2:168301909-168427157	0.360301	0.133255	-1.43501
S100a9	NM_009114	NM_009114	chr3:90496551-90499643	8.11823e-05	3.00652e-05	-1.43307
Ngf	NM_013609	NM_013609	chr3:102273841-102324936	5.92929e-05	2.20175e-05	-1.42921
Rapgef4	NM_001204167	NM_001204167	chr2:71819271-72095531	0.341587	0.126949	-1.428
Ncaph2	NM_001115132	NM_001115132	chr15:89186149-89207468	1.33591	0.496683	-1.42742
Wdfy1	NM_027057	NM_027057	chr1:79698836-79758344	2.80922	1.04919	-1.42089
Guk1	NM_008193	NM_008193	chr11:58997356-59005454	3.26052	1.22001	-1.41821
A830018L16Rik	NM_001160371	NM_001160371	chr1:11404185-11965983	3.33853	1.24969	-1.41764
Nsmf	NM_001177654	NM_001177654	chr2:24909898-24918401	3.48028	1.30379	-1.41649
G2e3	NM_001167964	NM_001167964	chr12:52449216-52477973	0.246474	0.0924457	-1.41476
Ptrh2	NM_175004	NM_175004	chr11:86497484-86505959	2.59785	0.974963	-1.4139
Slc24a5	NM_175034	NM_175034	chr2:124893862-124949396	0.556541	0.208871	-1.41387
Arhgef40	NM_001145921	NM_001145921	chr14:52604507-52640408	0.939239	0.352616	-1.41339
Mpp7	NM_001161620	NM_001161620	chr18:7347959-7626861	0.20786	0.0780702	-1.41277
Agtr1a	NM_177322	NM_177322	chr13:30428224-30474736	0.46131	0.173293	-1.41253
Fbxw7	NM_001177774	NM_001177774	chr3:84619498-84783120	6.58035	2.47257	-1.41215
Lin37	NM_001290569	NM_001290569	chr7:31340459-31344665	1.72037	0.647343	-1.41011
Traf2	NM_001290413	NM_001290413	chr2:25373501-25402460	0.00308419	0.00116605	-1.40326
Lgals4	NM_010706	NM_010706	chr7:29618812-29626722	1.15105	0.436027	-1.40046
Arpp21	NM_001177615	NM_001177615	chr9:111967594-112251429	16.6838	6.32226	-1.39993
Cpb1	NM_029706	NM_029706	chr3:20149382-20174651	0.548144	0.207721	-1.39991
Papln	NM_130887	NM_130887	chr12:85104583-85133334	0.159121	0.0603277	-1.39923
Slc16a3	NM_001038654	NM_001038654	chr11:120809797-120820314	0.309304	0.117526	-1.39604
Aspscr1	NM_001164224	NM_001164224	chr11:120534286-120570760	0.508069	0.193531	-1.39246
Amer2	NM_028113	NM_028113	chr14:60997122-60999840	1.64732	0.627801	-1.39174
Myh7b	NM_001085378	NM_001085378	chr2:155436978-155518120	0.109372	0.0417004	-1.39111
Fn1	NM_001276410	NM_001276410	chr1:71632046-71699808	2.95798	1.12861	-1.39007
Glrx2	NM_001038594	NM_001038594	chr1:145586478-145596808	3.71674	1.41943	-1.38873
Sgce	NM_001130190	NM_001130190	chr6:4624349-4697204	1.90614	0.728048	-1.38855
Acr	NM_001277247	NM_001277247	chr15:89398756-89405016	0.869931	0.332538	-1.38738
NA	NM_139233	NM_139233	chr16:16422070-16560289	0.646783	0.247557	-1.38552
Fgf2	NM_008006	NM_008006	chr3:37247574-37303752	1.03487	0.396647	-1.38352
Arhgap22	NM_153800	NM_153800	chr14:34030008-34183122	0.443951	0.170641	-1.37944
Spink13	NM_001168423	NM_001168423	chr18:62708564-62901041	0.808709	0.3116	-1.37593
Smox	NM_001177837	NM_001177837	chr2:131317597-131350919	2.83833	1.0956	-1.37333
Rabep1	NM_001291142	NM_001291142	chr11:70658262-70783475	0.550569	0.212668	-1.37232
Spef2	NM_177123	NM_177123	chr15:9592490-9678561	0.516744	0.199691	-1.37168
Lpin1	NM_015763	NM_015763	chr12:16542474-16596576	0.482161	0.186735	-1.36852
Mfsd6	NM_178081	NM_178081	chr1:52713147-52784162	1.79523	0.696504	-1.36597
Adam19	NM_009616	NM_009616	chr11:45868003-45960849	6.20041	2.40893	-1.36397
Dnlz	NM_001139503	NM_001139503	chr2:26171052-26207630	2.26144	0.879848	-1.36191
Twist2	NM_007855	NM_007855	chr1:93698053-93744604	0.379492	0.147709	-1.36131
Ch25h	NM_009890	NM_009890	chr19:34548273-34549625	0.364524	0.141933	-1.3608
Ppp1r42	NM_145692	NM_145692	chr1:9958702-9999217	0.339421	0.132209	-1.36026
Gm26705	NR_103487	NR_103487	chr7:106408990-106415728	0.330322	0.128721	-1.35963
Spred1	NM_001277256	NM_001277256	chr2:116946806-117008013	0.559869	0.218255	-1.35908
Pus10	NM_028304	NM_028304	chr11:23546478-23632876	1.21153	0.472341	-1.35893
Slfn2	NM_011408	NM_011408	chr11:82878613-82884180	0.27876	0.108761	-1.35786
Usp18	NM_011909	NM_011909	chr6:121195923-121220935	0.773841	0.302072	-1.35715
Snapc4	NM_001290419	NM_001290419	chr2:26218284-26236173	2.69489	1.05197	-1.35714
Dok1	NM_001291799	NM_001291799	chr6:82980929-82983465	0.126409	0.0493508	-1.35695
Dok1	NM_010070	NM_010070	chr6:82980929-82983465	0.125732	0.0490871	-1.35694
Zscan25	NM_001081431	NM_001081431	chr5:146044211-146052338	0.222944	0.0870997	-1.35594
Tomm34	NM_025996	NM_025996	chr2:163879275-163896905	1.16853	0.456678	-1.35544
Calml4	NM_001102468	NM_001102468	chr9:62686593-62723724	0.96983	0.37909	-1.35519
Trim43b	NM_001170884	NM_001170884	chr9:88979461-88987673	0.192123	0.0751136	-1.35489
Myocd	NM_146386	NM_146386	chr11:64990071-65083491	0.0796253	0.0311417	-1.35438
Six3os1	NR_038083	NR_038083	chr17:86001271-86017736	0.317217	0.124094	-1.35404
Fcgr1	NM_010186	NM_010186	chr3:96086831-96097892	0.492645	0.192736	-1.35393
C1rl	NM_181344	NM_181344	chr6:124443130-124460661	0.138342	0.0541565	-1.35304
Cnot7	NM_001271543	NM_001271543	chr8:41577891-41720146	0.433043	0.169606	-1.35233
Abat	NM_001170978	NM_001170978	chr16:8513521-8621660	4.66403	1.82682	-1.35224
Tbx2	NM_009324	NM_009324	chr11:85646116-85655450	0.114657	0.0449097	-1.35222
Klrk1	NM_001083322	NM_001083322	chr6:129560340-129573882	0.0318329	0.0124697	-1.3521
A430090L17Rik	NR_045836	NR_045836	chr13:114584715-114947669	0.110377	0.043238	-1.35207
Insrr	NM_011832	NM_011832	chr3:87600872-87620023	0.0775938	0.0304196	-1.35094
Bmp1	NR_033241	NR_033241	chr14:70874361-70920067	0.626999	0.245818	-1.35087
Tpx2	NM_001141976	NM_001141976	chr2:152673699-152721057	2.24334	0.880661	-1.34899
Cbwd1	NM_146097	NM_146097	chr19:24994405-25036106	3.1314	1.23402	-1.34345
Tex264	NM_011573	NM_011573	chr9:106561076-106588283	1.08342	0.427328	-1.34218
Arhgap24	NM_029270	NM_029270	chr5:102910409-103326956	0.814879	0.321654	-1.34108
Ikzf1	NM_001025597	NM_001025597	chr11:11586215-11672929	3.25005	1.28642	-1.3371
Nxf2	NM_001289736	NM_001289736	chrX:131479064-131499293	0.292955	0.116278	-1.33309
Ablim3	NM_198649	NM_198649	chr18:61959046-62071506	2.24247	0.890189	-1.3329
Cartpt	NM_001081493	NM_001081493	chr13:100668437-100670638	0.983274	0.390375	-1.33273
Arrdc1	NM_001162485	NM_001162485	chr2:24780871-24790801	3.25059	1.29071	-1.33254
Rpl34	NM_026724	NM_026724	chr3:130429744-130433316	3.37872	1.34202	-1.33208
Tlr7	NM_133211	NM_133211	chrX:163742857-163768503	0.88096	0.349988	-1.33177
Adh1	NM_007409	NM_007409	chr3:137940608-137953655	0.848253	0.337109	-1.33128
Abi1	NM_001077193	NM_001077193	chr2:22751041-22895761	0.430574	0.171514	-1.32794
Tle1	NM_001285531	NM_001285531	chr4:71770978-71861927	6.54942	2.61217	-1.32612
Irf9	NM_001159418	NM_001159418	chr14:56222821-56228867	3.94117	1.57651	-1.32189
Mocs2	NM_001113375	NM_001113375	chr13:115608444-115619628	0.722988	0.29028	-1.31653
Dbi	NM_001037999	NM_001037999	chr1:122009856-122017673	3.21261	1.29039	-1.31594
Rcsd1	NM_178593	NM_178593	chr1:167579075-167638225	1.14166	0.45865	-1.31567
Nt5c1a	NM_001085502	NM_001085502	chr4:122878795-122893450	0.621201	0.250129	-1.31239
Gm11127	NM_001199967	NM_001199967	chr17:36179905-36195590	0.4724	0.190736	-1.30843
2810006K23Rik	NM_028310	NM_028310	chr5:124778097-124791861	0.753594	0.304409	-1.30778
Sulf1	NM_001198566	NM_001198566	chr1:12682510-12850453	1.38954	0.562665	-1.30426
Apbb1	NM_001253885	NM_001253885	chr7:112706978-112730167	0.000720037	0.000291889	-1.30265
Igsf9b	NM_001033323	NM_001033323	chr9:27106812-27142348	0.418558	0.169714	-1.30232
Ifit1	NM_008331	NM_008331	chr19:34715378-34724499	0.413271	0.167685	-1.30134
Tpcn2	NM_146206	NM_146206	chr7:152439827-152469832	0.369712	0.150071	-1.30076
Pkn3	NM_153805	NM_153805	chr2:29934285-29949155	0.183288	0.0744011	-1.30071
Dnmt3b	NM_001271745	NM_001271745	chr2:153475184-153513466	0.47078	0.191128	-1.30051
Ptpn7	NM_177081	NM_177081	chr1:137029301-137041897	0.162429	0.0659595	-1.30015
4931440F15Rik	NM_176829	NM_176829	chr11:29592897-29926033	0.161876	0.0657356	-1.30014
Pram1	NM_001002842	NM_001002842	chr17:33775000-33782651	0.204262	0.0830945	-1.29759
1700030L20Rik	NR_040592	NR_040592	chr3:136098233-136112313	1.63217	0.66403	-1.29747
S100a13	NM_009113	NM_009113	chr3:90318356-90328503	3.08033	1.25378	-1.2968
Mib2	NM_001256107	NM_001256107	chr4:155028580-155043363	1.58346	0.644758	-1.29625
Fance	NR_028297	NR_028297	chr17:28450474-28463519	0.000298333	0.00012155	-1.29538
A330102I10Rik	NR_045077	NR_045077	chr13:29106282-29132205	4.64848	1.89421	-1.29516
Lgals1	NM_008495	NM_008495	chr15:78757154-78760895	3.77124	1.54146	-1.29074
Cdc14a	NM_001173553	NM_001173553	chr3:115975470-116126950	0.000123531	5.05083e-05	-1.29028
Phkg1	NM_011079	NM_011079	chr5:130322865-130354954	0.757364	0.309786	-1.28971
Ano5	NM_001271879	NM_001271879	chr7:58766398-58854077	0.308211	0.126181	-1.28843
Cep55	NM_028760	NM_028760	chr19:38129514-38148915	0.221061	0.0905583	-1.28753
Ms4a7	NM_001025610	NM_001025610	chr19:11395528-11410636	6.56083e-05	2.68845e-05	-1.2871
Sypl	NM_013635	NM_013635	chr12:33638809-33664367	4.86574	1.99395	-1.28703
Fgfr3	NM_001205270	NM_001205270	chr5:34064372-34079717	0.741418	0.303883	-1.28677
Ehbp1l1	NM_001114596	NM_001114596	chr19:5707373-5726317	0.00123875	0.000507903	-1.28626
Dcun1d2	NM_001042650	NM_001042650	chr8:13255962-13322924	3.67057	1.50793	-1.28344
Ap5s1	NM_001291032	NM_001291032	chr2:131036095-131039250	0.171946	0.0706481	-1.28323
Lrriq1	NM_001163559	NM_001163559	chr10:102525831-102698956	0.835119	0.343301	-1.28251
Vamp5	NM_016872	NM_016872	chr6:72318042-72330462	1.24952	0.513709	-1.28235
Tlr9	NM_031178	NM_031178	chr9:106124928-106129207	0.337105	0.138631	-1.28195
Pla2g4c	NM_001004762	NM_001004762	chr7:13911015-13946017	0.254749	0.104892	-1.28017
4933412O06Rik	NR_045507	NR_045507	chr13:15873496-15894463	0.739904	0.304785	-1.27955
Myadm	NM_001093764	NM_001093764	chr7:3289038-3299350	5.02729	2.0715	-1.2791
Slc30a3	NM_011773	NM_011773	chr5:31235515-31651218	1.68293	0.694715	-1.27648
Ido1	NM_008324	NM_008324	chr8:25694604-25707424	1.49188	0.616782	-1.2743
Cds2	NM_138651	NM_138651	chr2:132088883-132137786	11.9477	4.945	-1.27269
Chkb	NR_037153	NR_037153	chr15:89246835-89260358	1.84104	0.762264	-1.27216
Cacnb1	NM_001282978	NM_001282978	chr11:97862821-97883941	0.310426	0.128558	-1.27184
Timeless	NM_001164080	NM_001164080	chr10:127669118-127689997	1.17294	0.485818	-1.27165
Pan2	NM_001252327	NM_001252327	chr10:127740390-127758414	0.000546232	0.000226258	-1.27155
Sec16b	NM_001159986	NM_001159986	chr1:159436926-159498555	0.144528	0.0598766	-1.27128
0610010K14Rik	NM_001177603	NM_001177603	chr11:70048705-70051416	8.31816	3.44858	-1.27026
A230108P19Rik	NR_040333	NR_040333	chr2:6109510-6242657	0.268674	0.111465	-1.26927
Lrrc19	NM_175305	NM_175305	chr4:94281181-94359924	0.238553	0.0990138	-1.26861
Tcf7l2	NM_001142920	NM_001142920	chr19:55816299-56008145	0.320045	0.132911	-1.26781
4933413J09Rik	NR_038005	NR_038005	chr14:27177032-27219942	0.190516	0.0791331	-1.26756
Tns4	NM_172564	NM_172564	chr11:98926991-98950620	0.131512	0.0546741	-1.26626
Lrrc9	NM_030070	NM_030070	chr12:73542852-73611552	0.845573	0.351949	-1.26456
Larp4	NM_001284521	NM_001284521	chr15:99800495-99846789	0.00116611	0.00048549	-1.26419
Zdbf2	NM_001285937	NM_001285937	chr1:63229144-63361149	3.48628	1.45293	-1.26272
Eng	NM_001146348	NM_001146348	chr2:32502114-32549695	1.53652	0.641019	-1.26123
Palld	NM_001293772	NM_001293772	chr8:63990225-64381491	0.195344	0.0815323	-1.26058
A730018C14Rik	NR_036459	NR_036459	chr12:113649233-113661409	0.896273	0.374128	-1.2604
Ppbp	NM_023785	NM_023785	chr5:91197543-91199086	0.9251	0.386684	-1.25845
Calr4	NM_001285895	NM_001285895	chr4:108891017-108927182	0.0631428	0.0264757	-1.25395
Pyroxd2	NM_029011	NM_029011	chr19:42800347-42827265	0.94943	0.398979	-1.25075
LOC100862268	NR_105030	NR_105030	chr3:126864222-126871208	0.961292	0.404012	-1.25058
2410004P03Rik	NM_001201333	NM_001201333	chr12:17011763-17018533	4.20166	1.76707	-1.2496
Pgam5	NM_001163538	NM_001163538	chr5:110688153-110698918	16.2143	6.82215	-1.24897
Wnt6	NM_009526	NM_009526	chr1:74818465-74831893	0.396809	0.166987	-1.24871
Kremen2	NM_028416	NM_028416	chr17:23878165-23882796	0.38588	0.16241	-1.24851
Fastkd5	NM_198176	NM_198176	chr2:130415731-130455774	3.25781	1.37127	-1.24839
Txndc5	NM_145367	NM_145367	chr13:38592139-38620693	1.85244	0.780441	-1.24707
Gdnf	NM_001301357	NM_001301357	chr15:7760047-7787580	0.220651	0.0930559	-1.24559
Fxyd5	NM_001287213	NM_001287213	chr7:31817741-31827350	4.11861	1.73787	-1.24484
Men1	NM_001168490	NM_001168490	chr19:6334978-6340894	0.403009	0.170099	-1.24444
Atp2a2	NM_009722	NM_009722	chr5:122903521-122952234	1.28976	0.545569	-1.24127
NA	NM_184052	NM_184052	chr10:87321800-87399792	0.886731	0.375285	-1.24051
Cep95	NM_001166685	NM_001166685	chr11:106650565-106680175	1.83987	0.779075	-1.23977
Gprc5c	NM_001110338	NM_001110338	chr11:114712845-114733931	0.131951	0.055885	-1.23946
Lrrc74b	NM_029053	NM_029053	chr16:17544557-17561340	0.78104	0.330797	-1.23945
Scnm1	NM_001163573	NM_001163573	chr3:94933640-94937934	5.00237	2.11889	-1.2393
Gm8787	NM_001099310	NM_001099310	chrX:76575851-76603407	0.752909	0.319316	-1.23749
Stfa2	NM_001082545	NM_001082545	chr16:36404031-36408449	2.2401	0.950214	-1.23724
Map2k7	NM_011944	NM_011944	chr8:4238739-4247897	1.99843	0.848318	-1.23619
Casp8	NM_001080126	NM_001080126	chr1:58852217-58904347	4.64415	1.9751	-1.23349
Galm	NM_176963	NM_176963	chr17:80526810-80584372	0.830725	0.35364	-1.23209
NA	NM_001165951	NM_001165951	chr3:101959822-102008616	5.29697e-05	2.25614e-05	-1.23131
Sirpa	NM_001177647	NM_001177647	chr2:129418574-129457964	0.460517	0.196295	-1.23023
Susd2	NM_001162913	NM_001162913	chr10:75099363-75106753	2.14781	0.91583	-1.22971
Rasgrp4	NR_045676	NR_045676	chr7:29919951-29941229	6.99611e-05	2.98373e-05	-1.22944
Cp	NM_001276250	NM_001276250	chr3:19857053-19935310	1.38968	0.593266	-1.228
Pou2f1	NM_198933	NM_198933	chr1:167718811-167932765	2.54905	1.0892	-1.22668
Mbnl1	NM_001253709	NM_001253709	chr3:60276751-60433670	0.752608	0.32163	-1.2265
Dcaf11	NM_001199009	NM_001199009	chr14:56178865-56188902	3.19489	1.36616	-1.22565
Plpp4	NM_001080963	NM_001080963	chr7:136400607-136534821	2.53449	1.08406	-1.22526
Zyx	NM_001289618	NM_001289618	chr6:42299826-42330557	0.274025	0.117228	-1.22499
Gja5	NM_008121	NM_008121	chr3:96836324-96857557	0.435667	0.186413	-1.22473
Runx1	NM_001111021	NM_001111021	chr16:92601710-92826319	0.288149	0.123351	-1.22404
Nnat	NM_001291128	NM_001291128	chr2:157382097-157392097	1.88505	0.807921	-1.22232
Gm6792	NM_001177416	NM_001177416	chr7:6204311-6233463	3.99774e-06	1.71516e-06	-1.22084
Dctn2	NM_027151	NM_027151	chr10:126703317-126725827	20.4113	8.77082	-1.21859
Prr3	NM_001282025	NM_001282025	chr17:36109483-36116770	0.311988	0.134308	-1.21594
Hs3st5	NM_001253356	NM_001253356	chr10:36226612-36554200	5.99905	2.58625	-1.21387
Nfe2l1	NM_001130453	NM_001130453	chr11:96678727-96691282	0.0700081	0.0302404	-1.21104
B3gnt5	NM_001159408	NM_001159408	chr16:19760326-19772846	1.34409	0.580664	-1.21085
Hist1h3e	NM_178205	NM_178205	chr13:23653764-23654234	2.32496	1.00466	-1.21049
Tlcd1	NM_026708	NM_026708	chr11:77991650-77994321	1.58409	0.685587	-1.20824
Eldr	NR_110424	NR_110424	chr11:16834711-16851285	0.524862	0.22738	-1.20683
Pde1c	NM_001025568	NM_001025568	chr6:56019797-56319628	0.984565	0.427158	-1.20472
Zfp708	NM_001012448	NM_001012448	chr13:67170333-67214964	7.75956	3.36669	-1.20464
Gtf2e2	NM_026584	NM_026584	chr8:34842385-34887645	14.7252	6.39082	-1.20422
Dpp4	NM_001159543	NM_001159543	chr2:62168129-62250288	0.0999635	0.0433952	-1.20387
Gpr155	NM_001276444	NM_001276444	chr2:73179562-73224537	2.38665	1.03704	-1.20251
Mtap7d3	NM_177293	NM_177293	chrX:54051129-54075502	0.451342	0.196261	-1.20145
Ddx6	NM_001110826	NM_001110826	chr9:44412974-44448814	2.04984	0.891904	-1.20055
Dnali1	NM_175223	NM_175223	chr4:124707257-124742901	0.694818	0.303006	-1.19729
Meis3	NM_001277989	NM_001277989	chr7:16760673-16771852	5.25117	2.29073	-1.19683
Elf1	NM_007920	NM_007920	chr14:79859743-79982298	0.619243	0.270476	-1.19501
Mcoln2	NM_001005846	NM_001005846	chr3:145812796-145858476	0.0473312	0.0206744	-1.19494
Vti1a	NM_001293686	NM_001293686	chr19:55390546-55701951	6.04419	2.64325	-1.19324
Pnkd	NM_001039509	NM_001039509	chr1:74331607-74400266	1.37093	0.600342	-1.19129
Gnrh1	NM_008145	NM_008145	chr14:68363285-68367493	0.568163	0.248849	-1.19103
Dda1	NM_025600	NM_025600	chr8:73993092-74009966	12.056	5.28256	-1.19045
Map3k7cl	NM_144854	NM_144854	chr16:87553574-87595581	1.08504	0.475573	-1.19
Kcnma1	NM_001253366	NM_001253366	chr14:24117915-24823427	0.698066	0.306137	-1.18919
Zfp189	NM_145547	NM_145547	chr4:49534047-49544430	1.30206	0.571712	-1.18743
Gm6402	NR_030688	NR_030688	chr17:30352468-30713232	1.60798	0.706902	-1.18566
Atp6ap1l	NM_001145879	NM_001145879	chr13:91023053-91044960	2.07934	0.914279	-1.18542
Clec2d	NM_053109	NM_053109	chr6:129130632-129136553	1.98915	0.87502	-1.18477
4930590L20Rik	NR_040604	NR_040604	chr1:142142833-142552979	0.492972	0.217087	-1.18323
Fam57b	NM_029978	NM_029978	chr7:133960398-133973733	2.41998	1.0659	-1.18292
Dock10	NM_175291	NM_175291	chr1:80497642-80755128	2.90634	1.28055	-1.18244
Fam162b	NM_029894	NM_029894	chr10:51305255-51310266	0.484086	0.213314	-1.18229
Rufy4	NM_001034060	NM_001034060	chr1:74172114-74194804	0.0525174	0.0231451	-1.18209
Lrba	NM_001077688	NM_001077688	chr3:86028611-86586616	0.46754	0.20613	-1.18153
Dmrtc1a	NM_001038616	NM_001038616	chrX:100098559-100104026	0.281776	0.124273	-1.18104
Hdhd2	NM_001039201	NM_001039201	chr18:77182853-77210910	2.17945	0.96128	-1.18094
Add1	NM_001024458	NM_001024458	chr5:34916362-34974954	6.8566	3.02593	-1.18011
Mavs	NM_001206385	NM_001206385	chr2:131059798-131073760	2.00204	0.883824	-1.17964
Aamp	NM_001190444	NM_001190444	chr1:74326413-74331312	0.0146366	0.00646204	-1.17952
Nadk	NM_001159637	NM_001159637	chr4:154936500-154965110	1.11656	0.493083	-1.17915
Lig3	NM_001291245	NM_001291245	chr11:82594610-82684712	5.9025	2.60787	-1.17846
Tbx1	NM_001285476	NM_001285476	chr16:18581796-18590764	0.0424935	0.0187969	-1.17675
Nudt17	NM_001162925	NM_001162925	chr3:96500297-96512483	0.890836	0.394108	-1.17657
Epb41l5	NM_001113416	NM_001113416	chr1:121441609-121545577	1.21454	0.537328	-1.17653
Bcap29	NM_007530	NM_007530	chr12:32280218-32319523	0.676665	0.29949	-1.17593
Snx31	NM_025712	NM_025712	chr15:36433816-36485327	0.739342	0.32729	-1.17567
Irf8	NM_008320	NM_008320	chr8:123260275-123280592	0.742567	0.329369	-1.17281
Gtf2a2	NM_001282083	NM_001282083	chr9:69860354-69870673	0.276656	0.122815	-1.17161
Ntng1	NM_133488	NM_133488	chr3:109582967-109946390	1.96729	0.873427	-1.17145
Mcf2	NM_001289730	NM_001289730	chrX:57309132-57432266	0.000100036	4.44628e-05	-1.16986
Tardbp	NM_001008546	NM_001008546	chr4:147976652-148001105	1.83425	0.815935	-1.16866
Sertad4	NM_198247	NM_198247	chr1:194670681-194681946	0.431612	0.19206	-1.16818
Ncf1	NM_010876	NM_010876	chr5:134695922-134705495	0.952376	0.424017	-1.16741
Gm19710	NR_045749	NR_045749	chr3:89802681-89872269	0.349267	0.155511	-1.16732
LOC100861978	NM_001267702	NM_001267702	chr4:42664135-42679295	1.04436	0.465019	-1.16726
Lhcgr	NM_013582	NM_013582	chr17:89140888-89191316	0.977462	0.435234	-1.16725
Pitpnm3	NM_001081641	NM_001081641	chr11:71861029-71949391	2.18495	0.973531	-1.1663
Timp4	NM_080639	NM_080639	chr6:115084919-115232644	2.49816	1.11313	-1.16624
Cdkl3	NM_001166653	NM_001166653	chr11:51817722-51898169	1.31377	0.58568	-1.16553
Cyct	NM_009989	NM_009989	chr2:76191998-76198510	0.329725	0.147039	-1.16507
Gtf2a2	NR_104093	NR_104093	chr9:69860354-69870673	1.18937	0.530409	-1.16502
Gm19395	NR_038015	NR_038015	chr10:52997886-53099657	0.659597	0.294209	-1.16474
Hax1	NM_001282032	NM_001282032	chr3:89799367-89802638	0.907221	0.405074	-1.16327
Etl4	NM_178059	NM_178059	chr2:20211539-20732162	0.329658	0.147276	-1.16245
Glb1	NR_108102	NR_108102	chr9:114310195-114383497	2.83727	1.2683	-1.16161
Gal	NM_010253	NM_010253	chr19:3409916-3414457	2.04687	0.915525	-1.16075
Ift74	NM_001290568	NM_001290568	chr4:94281181-94359924	0.28887	0.129217	-1.16062
Nphp1	NM_016902	NM_016902	chr2:127566467-127614627	2.96051	1.32444	-1.16046
1700063D05Rik	NR_040392	NR_040392	chr9:41014237-41025710	0.284548	0.127354	-1.15983
Fuom	NM_026928	NM_026928	chr7:147283713-147288340	0.540235	0.241906	-1.15914
Dmtn	NM_001252664	NM_001252664	chr14:71001990-71035855	1.31062	0.586992	-1.15884
Grip1os2	NR_045359	NR_045359	chr10:118891089-119550021	0.274223	0.122839	-1.15858
Rfx3	NM_011265	NM_011265	chr19:27836210-28085656	5.92012	2.65262	-1.15821
4921504A21Rik	NR_102341	NR_102341	chr5:18708185-18732373	0.663817	0.297448	-1.15815
Dazap1	NM_001122605	NM_001122605	chr10:79727735-79751158	0.862334	0.386725	-1.15694
Gm6792	NM_001177417	NM_001177417	chr7:6204311-6233463	0.258151	0.115787	-1.15673
1810062O18Rik	NR_033571	NR_033571	chr14:21318535-21437576	0.511318	0.229386	-1.15644
Vma21	NM_001290780	NM_001290780	chrX:69061418-69070045	0.542827	0.243534	-1.15637
Clasp2	NM_001286601	NM_001286601	chr9:113650590-113828815	0.477513	0.214398	-1.15525
Sphk1	NM_011451	NM_011451	chr11:116393224-116397989	1.29506	0.581719	-1.15462
Tnfsfm13	NM_001034097	NM_001034097	chr11:69496078-69509600	0.405566	0.182191	-1.15448
Tex40	NM_001039494	NM_001039494	chr19:6996915-6999870	2.38359	1.07084	-1.1544
1700016H13Rik	NM_001163550	NM_001163550	chr5:104077605-104084751	0.235163	0.105664	-1.15418
Gkn3	NM_026860	NM_026860	chr6:87333312-87338929	0.232075	0.104314	-1.15366
Cpne8	NM_001033851	NM_001033851	chr15:90317911-90509819	3.38644	1.52283	-1.15302
Pemt	NM_001290013	NM_001290013	chr11:59784115-59859991	2.05583	0.924499	-1.15298
Ccl2	NM_011333	NM_011333	chr11:81849078-81850954	1.12815	0.507355	-1.15289
Tsx	NM_009440	NM_009440	chrX:100609805-100619922	0.442748	0.199184	-1.15239
Cacna1s	NM_014193	NM_014193	chr1:137949477-138016399	0.0716841	0.0322545	-1.15215
Gm765	NM_001128092	NM_001128092	chr6:98188007-98292748	0.216385	0.0973873	-1.15179
Cntn5	NM_001033359	NM_001033359	chr9:9660890-10904775	1.06204	0.478031	-1.15166
Arrdc4	NM_025549	NM_025549	chr7:75881879-75894124	1.83742	0.827111	-1.15153
1700086O06Rik	NR_027903	NR_027903	chr18:38398058-38422283	0.736524	0.331616	-1.15122
Lrif1	NM_001286685	NM_001286685	chr3:106487904-106539494	0.789845	0.355642	-1.15114
Lcn2	NM_008491	NM_008491	chr2:32240156-32243259	0.410086	0.184738	-1.15045
Stag2	NM_001077712	NM_001077712	chrX:39502588-39630363	2.13708	0.962876	-1.15022
Gm16894	NR_037980	NR_037980	chr1:40133056-40182070	2.23379	1.00645	-1.15021
Nme4	NM_019731	NM_019731	chr17:26228689-26232415	3.01707	1.35958	-1.14998
Camk2d	NM_001293665	NM_001293665	chr3:126299868-126549244	0.288622	0.130098	-1.14958
Aif1	NM_019467	NM_019467	chr17:35307936-35312946	1.57315	0.709174	-1.14945
C330013E15Rik	NR_045701	NR_045701	chr15:100444570-100445541	0.195552	0.0881622	-1.14932
Batf	NM_016767	NM_016767	chr12:87027669-87050037	0.373141	0.168351	-1.14825
4933413L06Rik	NR_045508	NR_045508	chr13:118391126-118769835	0.180821	0.0816202	-1.14757
Morn3	NM_029112	NM_029112	chr5:123487135-123496829	0.179287	0.0809377	-1.14738
Dffa	NM_010044	NM_010044	chr4:148478250-148494762	1.16862	0.527602	-1.14729
Olfr1131	NM_146658	NM_146658	chr2:87468621-87469551	0.178378	0.0805337	-1.14728
Olfr1447	NM_146703	NM_146703	chr19:12975338-12976268	0.178378	0.0805337	-1.14728
Olfr346	NM_146938	NM_146938	chr2:36543523-36544453	0.178378	0.0805337	-1.14728
Olfr1109	NM_146766	NM_146766	chr2:86932613-86933552	0.175707	0.0793454	-1.14696
Olfr768	NM_146864	NM_146864	chr10:128530089-128531028	0.175707	0.0793454	-1.14696
Olfr307	NM_146617	NM_146617	chr7:93483962-93484904	0.174835	0.078957	-1.14685
Olfr560	NM_147113	NM_147113	chr7:109889234-109907985	0.173974	0.0785725	-1.14678
Olfr1417	NM_146936	NM_146936	chr19:11902566-11903514	0.173115	0.0781916	-1.14665
Olfr891	NM_146478	NM_146478	chr9:37987455-37988406	0.172268	0.0778145	-1.14655
Olfr895	NM_146875	NM_146875	chr9:38076099-38077050	0.172268	0.0778145	-1.14655
Olfr1331	NM_001011856	NM_001011856	chr4:118541387-118542341	0.17143	0.0774409	-1.14645
Olfr1112	NM_146661	NM_146661	chr2:87031845-87032802	0.341198	0.154142	-1.14635
A930019D19Rik	NR_040619	NR_040619	chr2:146067034-146337740	0.170324	0.0769484	-1.14632
Gpr31b	NM_001013832	NM_001013832	chr17:13244186-13245146	0.169776	0.0767045	-1.14625
Olfr509	NM_146372	NM_146372	chr7:115789122-115790088	0.168154	0.075982	-1.14606
Olfr691	NM_147061	NM_147061	chr7:112485259-112486228	0.167355	0.0756258	-1.14596
Atad3aos	NR_027971	NR_027971	chr4:155135300-155137669	1.00096	0.452341	-1.1459
Olfr593	NM_146380	NM_146380	chr7:110360375-110361359	0.16347	0.0738938	-1.1455
Gng12	NM_001177560	NM_001177560	chr6:66846390-66971355	1.6373	0.740248	-1.14524
Gm44	NM_001101450	NM_001101450	chrX:88137480-88138473	0.161224	0.0728921	-1.14523
4930556N09Rik	NR_045358	NR_045358	chr10:96498401-96523693	0.155986	0.0705543	-1.14461
Klk13	NM_001039042	NM_001039042	chr7:50967936-50982128	0.151946	0.0687503	-1.14412
Snap91	NM_001277983	NM_001277983	chr9:86659229-86775284	0.834284	0.377493	-1.14409
Asb17	NM_025758	NM_025758	chr3:153507210-153516579	0.148737	0.0673159	-1.14374
Rfpl4b	NM_001177783	NM_001177783	chr10:38540346-38541585	0.14749	0.0667588	-1.14359
Olfr1180	NM_146918	NM_146918	chr2:88251783-88252846	0.14566	0.0659401	-1.14337
Olfr878	NM_146798	NM_146798	chr9:37726132-37727197	0.290518	0.131522	-1.14333
Olfr651	NM_146813	NM_146813	chr7:111701397-111702466	0.144464	0.0654055	-1.14323
Flcn	NM_146018	NM_146018	chr11:59604909-59623541	0.376798	0.170607	-1.14312
Olfr1246	NM_146792	NM_146792	chr2:89430225-89431303	0.142708	0.0646195	-1.14302
Folr2	NM_008035	NM_008035	chr7:108988501-108993845	0.852789	0.38617	-1.14295
Cmtm2a	NM_027022	NM_027022	chr8:106804941-106817081	0.14156	0.0641059	-1.14288
Gpr6	NM_199058	NM_199058	chr10:40790298-40791390	1.40058	0.634337	-1.1427
R3hdml	NM_001099331	NM_001099331	chr2:163318053-163367457	0.139688	0.0632679	-1.14266
4930483J18Rik	NR_015603	NR_015603	chr15:81021282-81023187	0.419063	0.189804	-1.14266
4930471M09Rik	NR_045980	NR_045980	chr6:91380453-91390848	0.13644	0.0618134	-1.14227
Lpin3	NM_001199118	NM_001199118	chr2:160706405-160731736	0.0342713	0.0155267	-1.14225
Rnf32	NM_001289757	NM_001289757	chr5:29522532-29552064	2.67184	1.21083	-1.14184
Gpr27	NM_008158	NM_008158	chr6:99642672-99643812	0.790061	0.358075	-1.1417
Rgs6	NM_015812	NM_015812	chr12:83718024-84259800	6.88883	3.12284	-1.1414
Gria3	NR_104053	NR_104053	chrX:38754477-39031778	1.24021	0.562289	-1.14121
Esp15	NM_001244651	NM_001244651	chr17:39777901-39782612	0.254164	0.115237	-1.14115
Cldn16	NM_053241	NM_053241	chr16:26463220-26482850	0.126625	0.0574136	-1.1411
Hus1b	NM_153072	NM_153072	chr13:30905786-31065916	0.124535	0.0564756	-1.14085
Stx19	NM_026588	NM_026588	chr16:62793514-62846866	0.124242	0.0563441	-1.14081
Gm9767	NR_028030	NR_028030	chr10:25710991-25799253	0.370546	0.168054	-1.14073
Olfr183	NM_146485	NM_146485	chr16:58995229-59000442	0.123084	0.0558242	-1.14067
Gm5083	NR_045285	NR_045285	chr13:44216535-44220548	0.487787	0.221255	-1.14054
Nrep	NM_001109988	NM_001109988	chr18:33596672-33623683	2.50012	1.13411	-1.14043
Ccdc163	NM_026714	NM_026714	chr4:116381534-116387709	0.964438	0.43751	-1.14037
Fads6	NM_178035	NM_178035	chr11:115144679-115158860	0.35163	0.159559	-1.13997
Gpm6b	NM_001177959	NM_001177959	chrX:162676874-162826965	4.30153	1.95262	-1.13944
Hsd17b13	NM_001163486	NM_001163486	chr5:104384460-104406407	0.111635	0.0506772	-1.13938
Fcrlb	NM_001029984	NM_001029984	chr1:172837403-172843072	0.111635	0.05068	-1.1393
H2-DMb1	NM_010387	NM_010387	chr17:34290135-34297174	0.111635	0.05068	-1.1393
Igfbp6	NM_008344	NM_008344	chr15:101974616-101979943	0.888387	0.403328	-1.13923
Foxs1	NM_010226	NM_010226	chr2:152757633-152758944	0.108538	0.0492865	-1.13893
Ankrd33b	NM_027496	NM_027496	chr15:31221234-31297514	0.0613148	0.027849	-1.13861
Zbtb11os1	NR_027965	NR_027965	chr16:55973380-56009025	0.521777	0.237019	-1.13843
E130112N10Rik	NR_015604	NR_015604	chr6:125174229-125189952	0.104252	0.0473574	-1.13842
2900008C10Rik	NR_045434	NR_045434	chrX:11613863-11737481	0.826756	0.375561	-1.13842
Ifi35	NM_027320	NM_027320	chr11:101309725-101320015	0.516672	0.23472	-1.13831
Prr15l	NM_146026	NM_146026	chr11:96790637-96796961	0.103133	0.046853	-1.13829
Tpbpa	NM_009411	NM_009411	chr13:61040052-61043296	0.102135	0.0464038	-1.13817
Ubap1l	NM_001111145	NM_001111145	chr9:65208866-65228184	0.202508	0.0920136	-1.13806
Rnase10	NM_001162863	NM_001162863	chr14:51627425-51630433	0.089225	0.0405529	-1.13764
Tlcd2	NM_027249	NM_027249	chr11:75281551-75284401	0.388968	0.176798	-1.13755
Ccl6	NM_009139	NM_009139	chr11:83395562-83437195	0.480913	0.218605	-1.13745
4930517E11Rik	NR_040611	NR_040611	chr2:123915704-124493525	0.188774	0.0858282	-1.13713
Cpb2	NM_019775	NM_019775	chr14:75642093-75683360	0.185768	0.0844659	-1.13706
4921529L05Rik	NR_110484	NR_110484	chr6:53928684-53967377	0.268498	0.122117	-1.13665
0610038B21Rik	NR_028125	NR_028125	chr8:79774264-80042477	0.267365	0.121605	-1.13661
Zfp296	NM_022409	NM_022409	chr7:20162635-20166005	0.177197	0.0805977	-1.13654
4930555B11Rik	NR_040633	NR_040633	chr2:57034241-57040668	0.088376	0.0401984	-1.13652
Dcstamp	NM_001289512	NM_001289512	chr15:39577475-39592484	0.0780747	0.035516	-1.13639
Plin5	NM_025874	NM_025874	chr17:56251023-56256971	0.197728	0.0899463	-1.13638
2810405F15Rik	NR_033447	NR_033447	chr2:115900283-115901832	1.22092	0.555397	-1.13638
Mgl2	NM_145137	NM_145137	chr11:69943858-69951044	0.0871365	0.0396387	-1.13637
Tmem45b	NM_144936	NM_144936	chr9:31233780-31271823	0.170751	0.0776867	-1.13616
Angptl3	NM_013913	NM_013913	chr4:98603349-98787606	0.0834201	0.0379598	-1.13592
Krt34	NM_027563	NM_027563	chr11:99898664-99902868	0.0833543	0.0379301	-1.13591
Polr3d	NM_025945	NM_025945	chr14:70838554-70843278	3.42214	1.55728	-1.13587
Gm8179	NR_046039	NR_046039	chr8:33262366-33292319	0.165663	0.0753875	-1.13585
Setmar	NM_178391	NM_178391	chr6:108015038-108027121	2.3946	1.08971	-1.13583
Gm4926	NR_028066	NR_028066	chr11:46450007-46458508	0.247137	0.112468	-1.1358
Ucp1	NM_009463	NM_009463	chr8:85814246-85822355	0.0808653	0.0368051	-1.13562
Spag6l	NM_001001334	NM_001001334	chr2:18620648-18671232	0.160869	0.0732205	-1.13556
Cd14	NM_009841	NM_009841	chr18:36884717-36886469	0.159653	0.0726707	-1.13549
Nfe2	NM_008685	NM_008685	chr15:103078648-103085847	0.0794062	0.0361454	-1.13544
Fgf17	NM_008004	NM_008004	chr14:71036011-71042075	0.0782879	0.0356397	-1.13531
Ttll9	NM_001083618	NM_001083618	chr2:152788220-152834218	0.832409	0.378954	-1.13527
Cyp4f17	NM_001101445	NM_001101445	chr17:32643406-32665839	0.311765	0.141932	-1.13526
Fcer2a	NM_001253745	NM_001253745	chr8:3681736-3694174	0.0931499	0.042408	-1.13522
Fcer2a	NM_001253746	NM_001253746	chr8:3681736-3694174	0.0931499	0.042408	-1.13522
Meiob	NM_029197	NM_029197	chr17:24941326-24976732	0.0773703	0.0352246	-1.1352
Ppp1r17	NM_011153	NM_011153	chr6:55967508-55982682	0.226309	0.103049	-1.13496
Gm1661	NM_001145637	NM_001145637	chr4:116885937-116924522	0.211363	0.0962475	-1.1349
Fam221b	NM_175517	NM_175517	chr4:43672493-43681731	0.148226	0.0675015	-1.1348
Wisp2	NM_016873	NM_016873	chr2:163646569-163658883	0.073494	0.0334707	-1.13473
Barx2	NM_013800	NM_013800	chr9:31653628-31720870	0.290739	0.132417	-1.13463
Shisa8	NM_001207021	NM_001207021	chr15:82037381-82043245	0.144081	0.0656252	-1.13456
Smpd5	NM_001195537	NM_001195537	chr15:76124863-76137675	0.640068	0.291557	-1.13444
Hes3	NM_008237	NM_008237	chr4:151660080-151665771	0.0708325	0.0322657	-1.13441
Bcl3	NM_033601	NM_033601	chr7:20393810-20408104	0.141097	0.0642743	-1.13438
Ly6h	NM_011837	NM_011837	chr15:75395174-75397612	0.306283	0.139525	-1.13434
Tfeb	NM_011549	NM_011549	chr17:47873985-47929365	0.327142	0.149032	-1.13429
Slfn1	NM_011407	NM_011407	chr11:82930346-82936161	0.0695269	0.0316744	-1.13425
Nr1i2	NM_001098404	NM_001098404	chr16:38248434-38294910	0.0510535	0.0232602	-1.13415
Sfrp5	NM_018780	NM_018780	chr19:42272460-42276742	0.338065	0.154037	-1.13402
Ivl	NM_008412	NM_008412	chr3:92374821-92377657	0.0665899	0.0303438	-1.1339
Galr2	NM_010254	NM_010254	chr11:116142252-116145252	0.593324	0.270382	-1.13382
BC051019	NM_001040700	NM_001040700	chr7:116847250-116867285	0.0658427	0.0300052	-1.13381
Gm11538	NR_108029	NR_108029	chr11:96064767-96066794	0.0657198	0.0299495	-1.1338
Car9	NM_139305	NM_139305	chr4:43519897-43526597	0.58637	0.26723	-1.13373
Wnt10a	NM_009518	NM_009518	chr1:74838592-74850749	0.065072	0.0296559	-1.13372
Gna15	NM_010304	NM_010304	chr10:80965058-80986970	0.130144	0.0593118	-1.13372
Tspan1	NM_133681	NM_133681	chr4:115834485-115840203	0.194021	0.0884258	-1.13367
BC100451	NM_021440	NM_021440	chr11:118162374-118216725	0.193192	0.0880504	-1.13364
Sigirr	NM_023059	NM_023059	chr7:148277073-148286445	0.319649	0.14569	-1.13358
Hdgfl1	NM_008232	NM_008232	chr13:26860040-26862034	0.0637753	0.0290681	-1.13356
Afm	NM_145146	NM_145146	chr5:90947974-90982570	0.12543	0.0571747	-1.13343
Dux	NM_001081954	NM_001081954	chr10:57693398-57695423	0.125207	0.0570735	-1.13342
Zp3r	NM_009581	NM_009581	chr1:132473282-132526183	0.0622713	0.0283861	-1.13338
Ush1c	NM_023649	NM_023649	chr7:53450720-53493860	0.123813	0.0564412	-1.13334
Tmem82	NM_145987	NM_145987	chr4:141170147-141174548	0.244473	0.111453	-1.13324
Serpina3b	NM_173024	NM_173024	chr12:105366205-105377755	0.121954	0.0555983	-1.13323
Wbscr25	NR_026907	NR_026907	chr5:135462083-135477220	0.121603	0.0554391	-1.1332
Fam83a	NM_173862	NM_173862	chr15:57817457-57842257	0.0604535	0.0275617	-1.13316
D6Ertd527e	NM_001167938	NM_001167938	chr6:87054739-87062997	0.0280662	0.0127992	-1.13278
Klhl38	NM_177755	NM_177755	chr15:58146127-58155724	0.112714	0.0514054	-1.13267
Trpd52l3	NM_025741	NM_025741	chr19:30078279-30080510	0.0557912	0.025446	-1.1326
Idi2	NM_177197	NM_177197	chr13:8952108-8960181	0.0554398	0.0252864	-1.13256
Gm13446	NR_045894	NR_045894	chr2:35405053-35586514	0.062183	0.0283623	-1.13255
Vmn2r-ps11	NR_003962	NR_003962	chr3:64436784-64648665	0.0549209	0.0250508	-1.1325
D6Ertd527e	NM_001167937	NM_001167937	chr6:87054739-87062997	0.0278877	0.0127206	-1.13246
Wdr93	NM_001037927	NM_001037927	chr7:86888048-86930836	0.216976	0.0989738	-1.13242
Dnase2b	NM_019957	NM_019957	chr3:146244336-146294447	0.0538567	0.0245676	-1.13237
Mageb3	NM_008545	NM_008545	chr2:121779506-121841062	0.0532324	0.0242841	-1.13229
Foxd4	NM_008022	NM_008022	chr19:24973454-24975799	0.0526224	0.024007	-1.13222
Dhh	NM_007857	NM_007857	chr15:98723457-98728971	0.208207	0.0949914	-1.13215
Clec4f	NM_016751	NM_016751	chr6:83594535-83606110	0.0512188	0.0233694	-1.13205
Dthd1	NM_001170705	NM_001170705	chr5:63205061-63279557	0.100632	0.0459185	-1.13194
Hdac7	NM_001204281	NM_001204281	chr15:97614795-97674933	2.707	1.23523	-1.13192
Nhlh1	NM_010916	NM_010916	chr1:173982422-173987727	0.147436	0.0672818	-1.1318
Dnaic1	NM_175138	NM_175138	chr4:41516826-41587335	0.539595	0.246244	-1.13179
4930432K21Rik	NM_029045	NM_029045	chr8:86671936-86696496	1.02866	0.469441	-1.13176
Vmn2r71	NM_001105184	NM_001105184	chr7:92763971-92773057	0.0473604	0.0216159	-1.13159
Vmn2r106	NM_001104568	NM_001104568	chr17:20404510-20422394	0.0469186	0.0214151	-1.13153
Bad	NM_007522	NM_007522	chr19:7012559-7026395	0.418702	0.191115	-1.13148
Esr2	NR_104386	NR_104386	chr12:77221405-77278246	0.111849	0.0510541	-1.13145
Gpat2	NM_001081089	NM_001081089	chr2:127250934-127261828	0.0461196	0.0210518	-1.13144
5830416I19Rik	NR_045384	NR_045384	chr5:64436211-64441465	0.0460793	0.0210335	-1.13143
Olfr212	NM_001011800	NM_001011800	chr6:116456533-116467983	0.0452502	0.0206564	-1.13133
Itgb7	NM_013566	NM_013566	chr15:102046425-102062366	0.0904228	0.0412776	-1.13133
Lhx5	NM_008499	NM_008499	chr5:120881894-120891466	0.0880851	0.0402144	-1.13119
Adgrg5	NM_001145972	NM_001145972	chr8:97447593-97467190	0.0211758	0.00966799	-1.13113
D030040B21Rik	NR_037998	NR_037998	chr1:16647632-16652359	0.0431078	0.019682	-1.13107
Adgrg5	NM_001033468	NM_001033468	chr8:97447593-97467190	0.0214453	0.00979258	-1.1309
Gm15880	NR_040343	NR_040343	chr7:87731517-87833763	0.0829649	0.0378849	-1.13088
Fam83e	NM_001033170	NM_001033170	chr7:52976589-52984862	0.0412234	0.0188245	-1.13085
Lrrd1	NM_172879	NM_172879	chr5:3845172-3866596	0.242513	0.11075	-1.13075
Fsd2	NM_172904	NM_172904	chr7:88679239-88711867	0.0400358	0.0182841	-1.1307
Slc1a7	NM_146255	NM_146255	chr4:107640938-107686137	0.0396005	0.0180859	-1.13065
Col10a1	NM_009925	NM_009925	chr10:34023417-34138334	0.0756552	0.0345575	-1.13044
Bcas3os1	NR_045875	NR_045875	chr11:85166665-85645890	0.0377195	0.0172296	-1.13043
Kcne1	NM_008424	NM_008424	chr16:92346245-92359713	0.0749838	0.0342518	-1.1304
Slco1b2	NM_020495	NM_020495	chr6:141578038-141635156	0.0357048	0.016312	-1.13018
Zfa-ps	NR_037920	NR_037920	chr10:52262125-52265545	0.0342683	0.0156576	-1.13001
Hyal6	NM_028920	NM_028920	chr6:24683244-24695452	0.0339162	0.0154972	-1.12997
B430306N03Rik	NM_177083	NM_177083	chr17:48455486-48465836	0.0338076	0.0154477	-1.12995
Paqr5	NM_028748	NM_028748	chr9:61801544-61874597	0.200408	0.0915757	-1.12991
Gm20750	NR_040555	NR_040555	chr3:52710677-52731588	0.0332437	0.0151908	-1.12989
Btbd18	NM_001145100	NM_001145100	chr2:84499235-84508938	0.0995743	0.0455009	-1.12988
Rab7	NM_001293652	NM_001293652	chr6:87949099-87995264	1.61619	0.738573	-1.12978
Aass	NM_013930	NM_013930	chr6:23022172-23082986	0.157025	0.0717641	-1.12966
Foxl2os	NR_003248	NR_003248	chr9:98849573-98855729	0.342301	0.156443	-1.12963
Pou4f1	NM_011143	NM_011143	chr14:104861540-104867216	0.061067	0.027911	-1.12956
Spata31d1d	NM_177711	NM_177711	chr13:59827285-59833113	0.030271	0.0138358	-1.12953
Six6	NM_011384	NM_011384	chr12:74040931-74045886	0.0291917	0.0133437	-1.1294
Gm10390	NR_045793	NR_045793	chr5:120566521-120648980	0.0290232	0.0132669	-1.12938
Itgax	NM_021334	NM_021334	chr7:135273081-135294171	0.286454	0.130946	-1.12933
Fam205a1	NM_001277167	NM_001277167	chr4:42860943-42866760	0.055485	0.0253656	-1.12922
Pde6a	NM_146086	NM_146086	chr18:61380152-61449372	0.0273616	0.0125091	-1.12918
Pax7	NM_011039	NM_011039	chr4:139293995-139388883	0.0268265	0.012265	-1.12911
Il1rl1	NM_001025602	NM_001025602	chr1:40486414-40522259	0.0212893	0.00973793	-1.12844
Xirp1	NM_011724	NM_011724	chr9:119922872-119932716	0.0383991	0.0175671	-1.12819
Siglec1	NM_011426	NM_011426	chr2:130894955-130912501	0.087301	0.039945	-1.12798
Arpp19	NM_021548	NM_021548	chr9:74885420-74908120	3.07113	1.40535	-1.12784
Zfp57	NM_001168501	NM_001168501	chr17:37138107-37147674	1.10391	0.505466	-1.12694
Pianp	NM_175696	NM_175696	chr6:124946737-124953117	0.619486	0.283725	-1.12658
Tssk4	NM_001253889	NM_001253889	chr14:56269020-56271376	0.290443	0.13308	-1.12596
Gm38666	NM_001301256	NM_001301256	chr18:37089938-38001526	0.0536962	0.0246236	-1.12478
Zfx	NM_001044386	NM_001044386	chrX:91319969-91368746	4.73331	2.17704	-1.12048
Trmt1	NM_001164559	NM_001164559	chr8:87213145-87223707	1.38392	0.637331	-1.11865
Smim1	NM_001163721	NM_001163721	chr4:153385911-153400153	1.45131	0.668651	-1.11803
Ccdc106	NM_146178	NM_146178	chr7:5007753-5012386	0.465413	0.214437	-1.11796
Ccdc129	NM_001081665	NM_001081665	chr6:55787011-55928592	1.95384	0.900805	-1.11702
Six3	NM_011381	NM_011381	chr17:86020173-86025531	3.50787	1.61759	-1.11675
Aph1a	NM_146104	NM_146104	chr3:95697843-95708562	0.640025	0.295182	-1.11652
Tcn2	NM_001130458	NM_001130458	chr11:3817080-3832081	3.40187	1.56951	-1.11602
Nfib	NM_001286127	NM_001286127	chr4:81936076-82151683	4.24859	1.9608	-1.11554
C1qb	NM_009777	NM_009777	chr4:136436060-136442092	7.30313	3.37214	-1.11485
Lyn	NM_001111096	NM_001111096	chr4:3605267-3718759	1.70946	0.789824	-1.11394
Fbxo30	NM_027968	NM_027968	chr10:11001127-11017767	3.2038	1.48051	-1.11369
Zfp37	NM_001290351	NM_001290351	chr4:61850570-61869580	7.06373	3.26921	-1.11149
Dgcr6	NM_010047	NM_010047	chr16:18052952-18071725	1.07258	0.49646	-1.11133
Rangrf	NM_021329	NM_021329	chr11:68781632-68788687	4.1982	1.94457	-1.11032
Canx	NM_001110499	NM_001110499	chr11:50107458-50139175	7.22995	3.36152	-1.10487
Smad5	NM_001164041	NM_001164041	chr13:56804370-56843739	1.10321	0.513043	-1.10455
Clec4a3	NM_153197	NM_153197	chr6:122902532-122919896	0.774279	0.360224	-1.10396
Bcas3	NM_001166643	NM_001166643	chr11:85166665-85645890	4.84635	2.2551	-1.10371
Fance	NM_001163820	NM_001163820	chr17:28450474-28463519	1.05149	0.489735	-1.10236
Fnbp1	NM_001177649	NM_001177649	chr2:30881725-30997528	1.60794	0.749178	-1.10183
Slc39a13	NM_026721	NM_026721	chr2:90901937-90910472	1.78391	0.832771	-1.09905
Oard1	NM_001289490	NM_001289490	chr17:48549324-48556595	1.86811	0.872289	-1.0987
Tcerg1	NR_110344	NR_110344	chr18:42671140-42735439	3.51298	1.64053	-1.09853
Rabep1	NM_001291143	NM_001291143	chr11:70658262-70783475	2.876	1.34378	-1.09777
Zfp414	NR_034153	NR_034153	chr17:33766036-33768659	3.5638	1.66514	-1.09777
Asxl2	NM_172421	NM_172421	chr12:3426856-3506849	0.820165	0.383654	-1.09611
Eftud1	NM_175317	NM_175317	chr7:89797123-89926362	2.33036	1.09098	-1.09492
Mme	NM_001289463	NM_001289463	chr3:63099356-63187635	0.751801	0.352143	-1.09419
A430005L14Rik	NM_001163019	NM_001163019	chr4:153331345-153336033	3.15452	1.47795	-1.09383
Trmt61a	NM_177374	NM_177374	chr12:112916315-112922113	0.242895	0.11384	-1.09332
Morf4l2	NM_001168229	NM_001168229	chrX:133267489-133337900	11.6874	5.48022	-1.09265
Depdc1a	NM_001172093	NM_001172093	chr3:159158396-159192919	1.26236	0.592037	-1.09236
Adck3	NM_001163290	NM_001163290	chr1:181891219-182126151	0.544163	0.255408	-1.09123
Slc25a47	NM_001012310	NM_001012310	chr12:110089338-110095025	1.318	0.61901	-1.09031
Cuedc1	NM_198013	NM_198013	chr11:87911559-88025009	4.67041	2.19406	-1.08995
Lrrc1	NM_001146048	NM_001146048	chr9:77278629-77392659	2.12816	0.999775	-1.08993
Tbx1	NM_011532	NM_011532	chr16:18581796-18590764	0.0304667	0.0143426	-1.08692
Clasp1	NM_001293301	NM_001293301	chr1:120285634-120506039	1.32469	0.624098	-1.08581
Yeats2	NM_001033237	NM_001033237	chr16:20141135-20232646	4.76957	2.24919	-1.08445
Cav2	NM_001277756	NM_001277756	chr6:17231184-17239130	0.148272	0.069926	-1.08435
Nfatc4	NM_001168346	NM_001168346	chr14:56443631-56452780	0.957656	0.451744	-1.084
Runx2	NM_001271627	NM_001271627	chr17:44632935-45256233	0.91347	0.431051	-1.0835
Card6	NM_001163138	NM_001163138	chr15:5047438-5058533	0.780848	0.368568	-1.08311
Zfp691	NM_183140	NM_183140	chr4:118842122-118846800	0.2814	0.132832	-1.08302
Tomm5	NM_001134646	NM_001134646	chr4:45118081-45120985	2.86131	1.35075	-1.08292
Ablim1	NM_001290813	NM_001290813	chr19:57107753-57290522	23.9382	11.3082	-1.08194
P2rx7	NM_011027	NM_011027	chr5:123093919-123141441	1.16994	0.553181	-1.08061
Kcnj15	NM_001271693	NM_001271693	chr16:95479164-95521865	4.1501e-05	1.96292e-05	-1.08015
Ifi44	NM_133871	NM_133871	chr3:151393886-151412923	1.10957	0.525452	-1.07836
Kl	NM_013823	NM_013823	chr5:151755181-151796392	0.618673	0.293073	-1.07792
Dmc1	NR_103477	NR_103477	chr15:79391927-79435539	0.000589949	0.000279644	-1.077
Ndor1	NM_001252542	NM_001252542	chr2:25100332-25110934	1.74325	0.826425	-1.07683
Hmga2	NM_010441	NM_010441	chr10:119798330-119913991	0.371499	0.176129	-1.07673
Mal	NM_001171187	NM_001171187	chr2:127458961-127482431	0.724561	0.343529	-1.07667
Cacna1g	NM_001177888	NM_001177888	chr11:94269704-94335512	3.18711	1.51208	-1.07572
Idua	NM_172997	NM_172997	chr5:109058828-109114465	1.63505	0.77672	-1.07387
Brat1	NM_181066	NM_181066	chr5:141180964-141195332	3.31796	1.57869	-1.07157
Ret	NM_009050	NM_009050	chr6:118101765-118147762	0.667377	0.317567	-1.07144
Cbr2	NM_007621	NM_007621	chr11:120590798-120593335	1.46885	0.699425	-1.07044
Ncald	NM_001170867	NM_001170867	chr15:37295929-37722183	1.7704	0.843213	-1.07011
Dock9	NM_001081039	NM_001081039	chr14:121941260-122196956	0.595612	0.283811	-1.06944
Zyx	NM_001289617	NM_001289617	chr6:42299826-42330557	0.43885	0.209121	-1.06939
Slc43a2	NM_173388	NM_173388	chr11:75345195-75391074	2.96193	1.41166	-1.06915
Dnm3os	NR_002870	NR_002870	chr1:163917432-164408165	0.493993	0.23565	-1.06785
Adamts14	NM_001081127	NM_001081127	chr10:60659859-60736186	0.250431	0.119525	-1.0671
AI506816	NR_038090	NR_038090	chr5:23198078-23218485	3.93886	1.88016	-1.06692
Cd82	NM_007656	NM_007656	chr2:93259258-93310031	0.770603	0.367974	-1.06638
Dedd	NM_001128609	NM_001128609	chr1:173259275-173275776	9.3753	4.47933	-1.06558
Golga1	NR_110968	NR_110968	chr2:38871675-38921061	1.01089	0.482994	-1.06554
Tdrd5	NM_001134741	NM_001134741	chr1:158185425-158233737	0.442046	0.211241	-1.06531
Smok4a	NR_030763	NR_030763	chr17:13679886-13746960	0.560069	0.267662	-1.06519
Sulf2	NM_001252578	NM_001252578	chr2:165899398-165981183	1.16881	0.558873	-1.06445
Dgkh	NR_104044	NR_104044	chr14:78969415-79124896	0.0773683	0.0370141	-1.06367
Kcnma1	NM_001253373	NM_001253373	chr14:24117915-24823427	1.74177	0.83414	-1.06219
Ctage5	NM_146034	NM_146034	chr12:60230732-60291207	5.13832	2.46142	-1.06181
Papss2	NM_001201470	NM_001201470	chr19:32670204-32741677	3.25474	1.55922	-1.06172
Zfp410	NM_001252583	NM_001252583	chr12:85657808-85685389	0.731816	0.350908	-1.06039
Arfip1	NM_001081093	NM_001081093	chr3:84300014-84386547	0.451861	0.216692	-1.06023
H2afy	NM_012015	NM_012015	chr13:56174982-56236911	14.3067	6.86138	-1.06012
Mphosph9	NM_001277867	NM_001277867	chr5:124700967-124777981	0.000815906	0.000391331	-1.06001
Apbb1	NM_001253886	NM_001253886	chr7:112706978-112730167	0.543386	0.260755	-1.05928
Csnk1d	NM_027874	NM_027874	chr11:120823054-120852647	3.37822	1.62197	-1.05851
Cgn	NM_001293727	NM_001293727	chr3:94563990-94590437	0.642038	0.308329	-1.05819
Pias3	NM_001165949	NM_001165949	chr3:96500297-96512483	1.70419	0.818647	-1.05778
Cd4	NM_013488	NM_013488	chr6:124814710-124838227	0.363924	0.174974	-1.0565
Dpp6	NM_001198886	NM_001198886	chr5:27143896-28054040	6.73421	3.23801	-1.0564
Zfp451	NM_001290699	NM_001290699	chr1:33818385-33871440	2.23323	1.0747	-1.05519
Lrch4	NM_146164	NM_146164	chr5:138070350-138084130	3.02703	1.45743	-1.05448
Asprv1	NM_026414	NM_026414	chr6:86578167-86579698	0.752455	0.362388	-1.05407
Abca4	NM_007378	NM_007378	chr3:121747377-121882979	0.290409	0.139897	-1.05372
Tcirg1	NM_016921	NM_016921	chr19:3896049-3907133	0.000697363	0.000336061	-1.05319
Clrn1	NM_153386	NM_153386	chr3:58647949-58689134	0.334984	0.161551	-1.05211
Six3os1	NR_038085	NR_038085	chr17:86001271-86017736	0.380075	0.183334	-1.05181
Gm15881	NM_001177534	NM_001177534	chr8:60252848-61390424	0.557578	0.269046	-1.05132
Tnik	NM_001163009	NM_001163009	chr3:28162135-28569507	0.701877	0.338823	-1.05069
Gm16287	NR_033543	NR_033543	chr4:138731321-138736570	0.452475	0.218557	-1.04983
2610027K06Rik	NR_077059	NR_077059	chr11:85166665-85645890	0.451565	0.218119	-1.04982
Nkx2-2	NM_010919	NM_010919	chr2:147003281-147157417	0.640415	0.309524	-1.04895
Ssb	NM_009278	NM_009278	chr2:69699618-69723672	2.5855	1.24999	-1.04852
Tlr2	NM_011905	NM_011905	chr3:83640193-83645530	0.356663	0.172439	-1.04847
Parp10	NM_001163575	NM_001163575	chr15:76063424-76073870	0.607868	0.293968	-1.0481
Dnajc12	NM_013888	NM_013888	chr10:62845190-62871588	2.16212	1.04678	-1.04649
Hmgb3	NM_001293624	NM_001293624	chrX:68809091-68813848	91.0669	44.0919	-1.04641
Klhl4	NM_172781	NM_172781	chrX:111587941-111674738	2.92358	1.41564	-1.04628
Optc	NM_054076	NM_054076	chr1:135793770-135804576	0.658723	0.319347	-1.04455
Htra3	NM_001042615	NM_001042615	chr5:35994674-36022429	0.392187	0.190187	-1.04412
Rilp	NM_001029938	NM_001029938	chr11:75323595-75326668	0.689354	0.334362	-1.04383
Egfr	NM_007912	NM_007912	chr11:16652205-16813910	0.381452	0.185303	-1.04162
Sema6c	NR_073549	NR_073549	chr3:94964341-94977972	0.643897	0.312939	-1.04095
AI467606	NM_178901	NM_178901	chr7:134234949-134237563	0.501321	0.243667	-1.04082
Arhgef3	NM_001289688	NM_001289688	chr14:27957178-28217097	0.43775	0.212853	-1.04025
Nagk	NM_001164187	NM_001164187	chr6:83745050-83752550	5.19718	2.5283	-1.03956
Dbnl	NM_001146308	NM_001146308	chr11:5688485-5700983	1.74342	0.848202	-1.03944
Cyld	NM_001276279	NM_001276279	chr8:91220926-91275845	0.714374	0.347772	-1.03854
1190007I07Rik	NM_001135569	NM_001135569	chr10:82082595-82085973	6.38087	3.10937	-1.03713
Ccdc158	NM_177230	NM_177230	chr5:93037320-93104153	0.24018	0.117079	-1.03663
Stk35	NM_001038635	NM_001038635	chr2:129624104-129658021	1.76006	0.858086	-1.03643
Aldh18a1	NM_019698	NM_019698	chr19:40624746-40662953	11.5049	5.61	-1.03618
Ermap	NM_013848	NM_013848	chr4:118848061-118862616	0.188018	0.0917055	-1.03579
Dgcr14	NM_001081633	NM_001081633	chr16:17900801-17911441	6.04073	2.94661	-1.03567
Azin1	NM_001102458	NM_001102458	chr15:38417184-38449021	4.87572	2.37947	-1.03498
Tmem184b	NM_001253820	NM_001253820	chr15:79191113-79233733	1.80115	0.879612	-1.03398
Steap2	NM_001285471	NM_001285471	chr5:5664828-5694568	0.0427653	0.020887	-1.03384
Sh3d21	NM_025856	NM_025856	chr4:125827845-125840585	0.338491	0.165352	-1.03358
Trp53i13	NM_001024920	NM_001024920	chr11:77321600-77326775	0.667754	0.326706	-1.03132
Mpv17l	NM_033564	NM_033564	chr16:13903253-13949712	0.749802	0.366977	-1.03082
Teddm2	NM_178243	NM_178243	chr1:155696671-155698325	0.521631	0.255691	-1.02863
2310034G01Rik	NR_040418	NR_040418	chr19:46422690-46423478	1.29059	0.632704	-1.02843
Mamld1	NM_001081354	NM_001081354	chrX:68303430-68407892	8.72628	4.2812	-1.02735
Smim24	NM_001099917	NM_001099917	chr10:80855808-80857824	1.9978	0.981102	-1.02594
Mtif3	NM_001256101	NM_001256101	chr5:147760232-147775373	0.443871	0.218298	-1.02384
Zfp385a	NM_013866	NM_013866	chr15:103144325-103170517	8.27383	4.07018	-1.02346
Pwwp2b	NM_001098636	NM_001098636	chr7:146434380-146453152	0.650402	0.32003	-1.02313
Mamdc4	NM_001081199	NM_001081199	chr2:25418634-25426836	0.18798	0.0925385	-1.02245
NA	NM_001006679	NM_001006679	chr2:180810283-180869930	0.434217	0.213809	-1.02209
Myh4	NM_010855	NM_010855	chr11:67051313-67073949	0.120461	0.0593522	-1.0212
Prg4	NM_021400	NM_021400	chr1:152208440-152313295	0.289739	0.142811	-1.02065
Cldnd1	NR_045518	NR_045518	chr16:58728022-58734360	7.67232	3.78324	-1.02004
Slc16a9	NM_025807	NM_025807	chr10:69708023-69748699	2.21055	1.09247	-1.01682
Eif2d	NM_010709	NM_010709	chr1:133049783-133070048	3.28816	1.62707	-1.015
Rgs19	NM_001291209	NM_001291209	chr2:181423123-181428682	1.48347	0.734606	-1.01393
NA	NM_207705	NM_207705	chr2:165113530-165151979	0.188325	0.093299	-1.01329
Irgm1	NM_008326	NM_008326	chr11:48678750-48684848	1.28592	0.63749	-1.01232
Tekt4	NM_027951	NM_027951	chr17:25608534-25613539	0.486475	0.241391	-1.01099
Ak8	NM_001033874	NM_001033874	chr2:28555680-28668685	0.942943	0.467998	-1.01067
Ube2i	NM_011665	NM_011665	chr17:25397455-25412473	16.7443	8.31109	-1.01056
Foxp2	NM_212435	NM_212435	chr6:14851348-15391977	10.6907	5.30708	-1.01036
Rap1gap	NM_001081155	NM_001081155	chr4:137220640-137285776	0.00291189	0.00144587	-1.01002
Thegl	NM_027970	NM_027970	chr5:77433079-77490547	0.420607	0.208915	-1.00956
Kcnk12	NM_199251	NM_199251	chr17:88145160-88197334	0.359891	0.178922	-1.00823
Gm16617	NR_045728	NR_045728	chr14:52604507-52640408	1.2669	0.630148	-1.00754
Mapk6	NM_027418	NM_027418	chr9:75234588-75257823	4.98131	2.47808	-1.0073
Gm16897	NR_033564	NR_033564	chr1:196765014-196803153	0.269798	0.134315	-1.00626
Gm5431	NM_001024230	NM_001024230	chr11:48700923-48715654	0.220615	0.109912	-1.00518
Ern2	NM_012016	NM_012016	chr7:129313406-129329730	0.220448	0.109829	-1.00518
Tgm1	NM_001161715	NM_001161715	chr14:56318845-56332329	9.38995e-06	4.67874e-06	-1.005
Zbtb44	NM_172765	NM_172765	chr9:30838228-30883470	2.26584	1.12987	-1.00389
Bcor	NM_175045	NM_175045	chrX:11613863-11737481	1.27296	0.635046	-1.00326
Zfp398	NM_173034	NM_173034	chr6:47785659-47818256	1.07007	0.534041	-1.00268
Col6a5	NM_001167923	NM_001167923	chr9:105758399-105862974	0.388993	0.194258	-1.00177
Snx7	NM_001190156	NM_001190156	chr3:117484414-117571854	1.47213	0.735506	-1.0011
1700101I11Rik	NR_045270	NR_045270	chr6:129482201-129492349	1.01534	0.507355	-1.00089
Nfu1	NM_001170591	NM_001170591	chr6:86959829-86978455	4.59205	2.29483	-1.00075
Fam195a	NM_026633	NM_026633	chr17:26000642-26005683	0.994099	0.496936	-1.00033
Ncaph2	NM_001271601	NM_001271601	chr15:89186149-89207468	0.534428	0.267224	-0.999949
Fam220a	NM_026050	NM_026050	chr5:144309573-144325393	2.73118	1.36841	-0.99702
Shd	NM_001159523	NM_001159523	chr17:56109904-56116042	0.0207416	0.0103955	-0.996576
Il11ra1	NM_001163401	NM_001163401	chr4:41707315-41721049	3.31085	1.65983	-0.996169
Trim34a	NM_030684	NM_030684	chr7:111392970-111410750	0.471069	0.236507	-0.994053
Oprk1	NM_001204371	NM_001204371	chr1:5578573-5596214	0.000833326	0.000418539	-0.99352
Ace	NM_001281819	NM_001281819	chr11:105826920-105851278	0.668488	0.335788	-0.99335
Ttbk2	NM_001024857	NM_001024857	chr2:120558551-120676320	1.53711	0.772428	-0.992749
Lrp2bp	NM_026278	NM_026278	chr8:47095955-47114830	0.342683	0.172234	-0.992506
Pfdn4	NM_001110152	NM_001110152	chr2:170308464-170344570	10.9733	5.51553	-0.992421
Mapk9	NM_207692	NM_207692	chr11:49660252-49699923	13.4001	6.74667	-0.989997
Adam11	NM_001110778	NM_001110778	chr11:102622752-102641576	0.516907	0.260389	-0.989237
4932413F04Rik	NR_040764	NR_040764	chr9:103385265-103664167	0.630986	0.317885	-0.989105
Accs	NM_183220	NM_183220	chr2:93673623-93690100	0.000602065	0.00030361	-0.987702
6330415B21Rik	NR_045141	NR_045141	chr6:76831630-77929661	3.45305	1.74131	-0.987696
2700099C18Rik	NR_024720	NR_024720	chr17:95149439-95234160	3.04315	1.5349	-0.987422
Lgals9	NM_001159301	NM_001159301	chr11:78776480-78798426	5.44046	2.74427	-0.987307
Cfap161	NM_029335	NM_029335	chr7:90924126-90943349	0.497104	0.250774	-0.987162
Adgrd1	NM_001081342	NM_001081342	chr5:129602624-129710474	0.317396	0.16019	-0.986498
2310009B15Rik	NM_001081226	NM_001081226	chr1:140748555-140753431	6.32035	3.19074	-0.986115
Mphosph9	NM_001081323	NM_001081323	chr5:124700967-124777981	1.99922	1.00947	-0.985841
Chad	NM_007689	NM_007689	chr11:94418415-94463100	0.361404	0.182775	-0.983545
Sec14l1	NM_001166507	NM_001166507	chr11:116976485-117020582	0.58591	0.296384	-0.983213
Limk2	NM_010718	NM_010718	chr11:3243299-3309241	1.0797	0.546312	-0.982834
Pf4	NM_019932	NM_019932	chr5:91201460-91202409	4.42248	2.23778	-0.982786
Cox18	NR_028088	NR_028088	chr5:90643749-90653021	5.11406	2.5892	-0.981966
Jak3	NM_010589	NM_010589	chr8:74200281-74214476	0.44476	0.225247	-0.981521
Tmem196	NM_001294146	NM_001294146	chr12:121184434-121257530	1.9854	1.00673	-0.979758
Atg16l1	NM_029846	NM_029846	chr1:89652585-89689003	7.62341	3.86705	-0.979204
Qsox1	NM_023268	NM_023268	chr1:157625284-157660029	1.48564	0.753619	-0.979174
Cast	NM_001301153	NM_001301153	chr13:74830741-74946208	1.71291	0.869526	-0.97815
Nos2	NM_010927	NM_010927	chr11:78734360-78773626	0.13014	0.066099	-0.977362
Asap1	NM_001276461	NM_001276461	chr15:63918401-64214481	0.00050228	0.000255121	-0.97731
Penk	NM_001002927	NM_001002927	chr4:4060682-4065592	24.8779	12.6472	-0.976046
Ppp1r3a	NM_080464	NM_080464	chr6:14663821-14705274	0.0700791	0.0356335	-0.975751
Smc5	NM_153808	NM_153808	chr19:23280930-23348387	0.00154759	0.000787022	-0.975543
Eif2ak4	NM_013719	NM_013719	chr2:118214352-118300970	1.57027	0.800235	-0.97252
Pfdn4	NM_001199902	NM_001199902	chr2:170308464-170344570	1.0009	0.510119	-0.972391
Lrp8	NR_033496	NR_033496	chr4:107474863-107549445	0.500969	0.255411	-0.971902
Slc15a2	NM_001145899	NM_001145899	chr16:36750249-36785048	4.97424	2.53755	-0.971042
Fgf12	NM_183064	NM_183064	chr16:28158669-28753329	3.42894	1.74949	-0.970826
Lsm10	NM_138721	NM_138721	chr4:125773896-125775828	7.50741	3.83089	-0.970634
Sybu	NM_001285842	NM_001285842	chr15:44503402-44637375	1.83576	0.936996	-0.970261
Ppp2r5c	NM_012023	NM_012023	chr12:111685388-111821284	0.595305	0.303994	-0.969589
Rabggtb	NR_028096	NR_028096	chr3:153570252-153575930	1.59986	0.817137	-0.969298
Mllt10	NM_001252561	NM_001252561	chr2:17976863-18314457	3.32358	1.69825	-0.968687
Gsta4	NM_010357	NM_010357	chr9:78039772-78057156	29.8067	15.2358	-0.96817
Cdkn1a	NM_007669	NM_007669	chr17:29227930-29237667	11.5555	5.90822	-0.967779
42621	NM_001252332	NM_001252332	chr11:53333237-53357598	2.40241	1.22959	-0.9663
H2-K1	NM_001001892	NM_001001892	chr17:34132956-34137278	5.8134	2.97669	-0.965675
Crem	NM_001110855	NM_001110855	chr18:3266351-3366861	2.22313	1.13853	-0.965426
Kcnk4	NM_008431	NM_008431	chr19:7000179-7009005	0.604786	0.309806	-0.965057
Acbd6	NM_001145781	NM_001145781	chr1:157405249-157534363	1.13914	0.583564	-0.964981
4930479D17Rik	NR_046277	NR_046277	chr6:146605739-146613925	0.91926	0.471042	-0.964619
Arl4a	NM_001039515	NM_001039515	chr12:40759877-40764574	6.02024	3.08807	-0.963115
Lpar1	NM_172989	NM_172989	chr4:58448123-58566363	1.02844	0.527538	-0.963104
Ifi204	NM_008329	NM_008329	chr1:175677424-175697050	0.431734	0.221558	-0.962457
Tmem201	NM_177672	NM_177672	chr4:149089483-149112177	0.0829814	0.0425879	-0.962342
Foxc2	NM_013519	NM_013519	chr8:123640070-123642794	1.77056	0.909357	-0.961289
Cplx3	NM_146223	NM_146223	chr9:57447798-57454088	0.670301	0.344333	-0.961003
Tsc2	NM_001286720	NM_001286720	chr17:24686894-24769572	0.571247	0.29345	-0.960998
Ndst3	NR_121616	NR_121616	chr3:123229083-123393770	0.95526	0.490924	-0.960393
Ano1	NM_001242349	NM_001242349	chr7:151774453-151924497	0.583197	0.299914	-0.959433
Slc30a4	NM_001290993	NM_001290993	chr2:122506968-122528399	3.72211	1.91504	-0.958743
Wdr35	NM_001159527	NM_001159527	chr12:8980806-9035653	3.48025	1.79072	-0.958649
Vps25	NM_001284411	NM_001284411	chr11:101115020-101120861	0.620471	0.319412	-0.957946
Stoml3	NM_153156	NM_153156	chr3:53292714-53311574	0.702645	0.361878	-0.957293
Plb1	NM_172147	NM_172147	chr5:32535080-32666729	1.85882	0.957711	-0.956721
Runx1	NM_009821	NM_009821	chr16:92601710-92826319	2.07046e-05	1.06704e-05	-0.956334
Ccna1	NM_007628	NM_007628	chr3:54849390-54858977	1.29002	0.665142	-0.955659
Dcxr	NM_026428	NM_026428	chr11:120586686-120588595	0.637238	0.328698	-0.95507
Pou6f2	NM_175006	NM_175006	chr13:18216793-18473873	3.83775	1.98042	-0.95445
Gm11696	NR_038097	NR_038097	chr11:109216091-109262683	0.500437	0.258281	-0.954246
Xkr6	NM_173393	NM_173393	chr14:64225366-64439247	4.20245	2.17002	-0.953522
Pcp4l1	NM_025557	NM_025557	chr1:173103394-173126399	12.849	6.64221	-0.951924
Hist1h2bg	NM_178196	NM_178196	chr13:23663268-23663732	2.01984	1.04532	-0.950297
Tubd1	NM_001199047	NM_001199047	chr11:86358492-86380862	4.94841e-05	2.56235e-05	-0.949496
Arap1	NM_001040111	NM_001040111	chr7:108496582-108561100	0.396181	0.205156	-0.949442
Mansc4	NM_001034903	NM_001034903	chr6:147023583-147035554	0.470848	0.243828	-0.949398
U2af1	NM_001163769	NM_001163769	chr17:31784026-31795699	6.67339	3.45692	-0.948932
Ppfibp1	NM_001170433	NM_001170433	chr6:146837015-146980545	5.28182	2.7368	-0.948545
Dlk1	NM_010052	NM_010052	chr12:110691032-110701546	0.197962	0.102621	-0.947902
Cited4	NM_019563	NM_019563	chr4:120339167-120340425	0.803528	0.416787	-0.947037
Asb11	NM_026853	NM_026853	chrX:160876032-160897032	0.400025	0.2075	-0.946978
Golga7b	NM_001141983	NM_001141983	chr19:42322067-42344838	0.0155577	0.00807333	-0.946392
C4b	NM_009780	NM_009780	chr17:34865325-34880842	0.386529	0.2007	-0.945533
Mgp	NM_008597	NM_008597	chr6:136820955-136824326	28.255	14.6744	-0.945207
Tpd52l2	NM_001291197	NM_001291197	chr2:181231846-181252667	0.00127733	0.000663464	-0.945045
Eif4g1	NM_145941	NM_145941	chr16:20672821-20692956	28.6743	14.8951	-0.944921
Gm2109	NR_046066	NR_046066	chr9:83585081-83586854	0.337561	0.175359	-0.944839
Nkapl	NM_025719	NM_025719	chr13:21558915-21560370	0.992741	0.515798	-0.944612
Rgs13	NM_153171	NM_153171	chr1:145985796-146024502	1.27569	0.662999	-0.944201
Dok3	NM_013739	NM_013739	chr13:55624595-55629899	0.611975	0.318152	-0.943757
4921507L20Rik	NR_045827	NR_045827	chr2:93820190-93850887	0.304978	0.158555	-0.943723
Mapk7	NM_001291037	NM_001291037	chr11:61302313-61307768	2.79401	1.45303	-0.943269
Sema6d	NM_172537	NM_172537	chr2:123915704-124493525	0.709068	0.368764	-0.943225
Mlf2	NM_145385	NM_145385	chr6:124881405-124886167	2.76934	1.44065	-0.942819
BC052040	NM_001145898	NM_001145898	chr2:115407451-115604504	0.260084	0.135336	-0.942432
Lhfpl1	NM_178358	NM_178358	chrX:141724901-141783437	0.257408	0.133975	-0.942091
Eml4	NM_001286567	NM_001286567	chr17:83750270-83879699	2.59939	1.35307	-0.941932
4930524B15Rik	NM_026262	NM_026262	chr11:31865632-31879651	0.228033	0.118769	-0.941082
Gm10768	NR_033472	NR_033472	chr19:43913292-43915335	0.216799	0.112948	-0.940696
Iigp1	NM_021792	NM_021792	chr18:60535682-60552283	0.284089	0.148018	-0.940566
6330409D20Rik	NM_027529	NM_027529	chr2:32576574-32610527	2.70781	1.4109	-0.940515
Lyrm1	NM_001285959	NM_001285959	chr7:127039374-127060270	1.77371	0.924445	-0.940111
Dnajc5	NM_001271584	NM_001271584	chr2:181255189-181287585	7.41638	3.86614	-0.939821
Foxf1	NM_010426	NM_010426	chr8:123608285-123612054	0.708475	0.369451	-0.939332
Lemd1	NM_001033250	NM_001033250	chr1:134088012-134153959	2.1284	1.1101	-0.939078
C2	NM_013484	NM_013484	chr17:34999546-35019045	0.320597	0.16725	-0.938754
Emp1	NM_001288627	NM_001288627	chr6:135312948-135333191	0.000447367	0.000233406	-0.938617
NA	NM_146065	NM_146065	chr15:102367074-102455852	3.23223	1.68674	-0.938293
Insm2	NM_020287	NM_020287	chr12:56699903-56703004	0.133786	0.0698382	-0.937841
Gsn	NM_001206368	NM_001206368	chr2:35111878-35163422	2.57074	1.3427	-0.937044
Plekhg4	NM_001081333	NM_001081333	chr8:107899280-107937402	1.06195	0.554845	-0.936559
Mroh7	NM_001126487	NM_001126487	chr4:106353021-106400535	0.0922294	0.0481928	-0.93641
Tank	NM_011529	NM_011529	chr2:61416642-61492226	0.906858	0.473872	-0.936378
Cep250	NM_001130000	NM_001130000	chr2:155782293-155824636	1.56827	0.819756	-0.935905
Col11a2	NM_009926	NM_009926	chr17:34176381-34203187	0.210551	0.110078	-0.93565
Reep4	NM_180588	NM_180588	chr14:70945057-70948742	1.86324	0.97447	-0.935127
Ptprt	NM_001291149	NM_001291149	chr2:161347723-162486883	2.41071	1.26131	-0.934536
1110065P20Rik	NM_001142727	NM_001142727	chr4:124479792-124527974	20.2962	10.6192	-0.934534
Polr2k	NM_023127	NM_023127	chr15:36103764-36106767	20.5969	10.7983	-0.931624
Ccl3	NM_011337	NM_011337	chr11:83461344-83462880	1.40169	0.734952	-0.931446
Satb1	NM_001163632	NM_001163632	chr17:51875511-51972615	1.88347	0.987922	-0.930922
Palm	NM_023128	NM_023128	chr10:79256316-79283641	0.606085	0.317965	-0.93065
Slc16a4	NM_146136	NM_146136	chr3:107094209-107115033	2.08596	1.09463	-0.930272
Tfdp1	NM_009361	NM_009361	chr8:13338750-13378448	3.17297	1.66519	-0.930148
Gcnt2	NM_133219	NM_133219	chr13:40955136-41056261	3.2241	1.69209	-0.930092
Pcsk6	NM_001291184	NM_001291184	chr7:73007021-73195272	1.99292	1.04708	-0.928513
Enpp6	NM_177304	NM_177304	chr8:48072278-48180249	1.27806	0.672193	-0.927014
Dmtn	NM_013514	NM_013514	chr14:71001990-71035855	2.18583	1.15081	-0.925538
Ccnb1ip1	NM_001111119	NM_001111119	chr14:51408923-51415403	0.85751	0.451559	-0.925239
Zfp2	NM_001044698	NM_001044698	chr11:50712213-50729678	13.2062	6.95688	-0.924705
Ly6a	NM_010738	NM_010738	chr15:74825306-74828461	1.8982	1.00034	-0.924144
Sh3kbp1	NM_001290664	NM_001290664	chrX:156065203-156413852	0.0667666	0.0352004	-0.923533
Ncoa4	NM_001033988	NM_001033988	chr14:32973072-32993041	34.4255	18.1518	-0.923366
Samhd1	NM_001139520	NM_001139520	chr2:156923264-156960958	1.10169	0.581417	-0.922071
Nde1	NM_001285504	NM_001285504	chr16:14163367-14193016	1.81933	0.960236	-0.921946
Rab3a	NM_001166399	NM_001166399	chr8:73278577-73284820	22.2295	11.7368	-0.921434
Lrrcc1	NM_001163580	NM_001163580	chr3:14533787-14572658	1.42723	0.754165	-0.920261
Rab13	NM_026677	NM_026677	chr3:90017636-90030309	2.39552	1.26584	-0.920242
Mthfr	NM_001161798	NM_001161798	chr4:147413185-147433671	0.000909861	0.000481106	-0.91929
Vsig2	NM_020518	NM_020518	chr9:37346839-37351790	1.52315	0.805702	-0.918743
Fxyd2	NM_007503	NM_007503	chr9:45207791-45218361	3.56629	1.88696	-0.918362
Pml	NM_008884	NM_008884	chr9:58064986-58097593	1.39544	0.738441	-0.918165
Ilf3	NM_001042707	NM_001042707	chr9:21172314-21216164	11.6993	6.19158	-0.918048
Azin2	NM_172875	NM_172875	chr4:128609389-128639699	1.01236	0.535776	-0.918018
Serpina3n	NM_009252	NM_009252	chr12:105644917-105652539	0.937029	0.49611	-0.917434
Pdlim5	NM_019809	NM_019809	chr3:141902548-142058660	0.368297	0.195211	-0.915832
Shroom2	NM_001290685	NM_001290685	chrX:149044051-149204029	0.254663	0.135002	-0.915604
Lrrc49	NM_001146047	NM_001146047	chr9:60435043-60535941	2.57017	1.36254	-0.915569
Cntfr	NM_016673	NM_016673	chr4:41604528-41644123	5.13001	2.71962	-0.915558
Yes1	NM_009535	NM_009535	chr5:32913543-32989439	0.783315	0.415326	-0.915349
Igsf1	NM_183335	NM_183335	chrX:47135713-47150922	0.645439	0.342611	-0.913708
Cwh43	NM_181323	NM_181323	chr5:73797316-73844664	0.956084	0.507529	-0.913647
2810429I04Rik	NR_015522	NR_015522	chr13:3477548-3491644	2.13119	1.13186	-0.912956
Dusp16	NM_001048054	NM_001048054	chr6:134665485-134742646	1.27148	0.675351	-0.912796
Msc	NM_010827	NM_010827	chr1:14743428-14746047	0.460177	0.244438	-0.912722
Zkscan5	NM_001167944	NM_001167944	chr5:145965427-145982619	0.372285	0.197915	-0.911532
Rims2	NM_001256384	NM_001256384	chr15:39029831-39515918	8.97105	4.7699	-0.911317
Lrrc4c	NM_001289743	NM_001289743	chr2:96158325-97471821	6.4159	3.41147	-0.911257
Rtn3	NM_001003934	NM_001003934	chr19:7492114-7557781	6.0594	3.22371	-0.910453
Nexn	NM_199465	NM_199465	chr3:151899947-151929284	8.99092	4.78567	-0.909748
Cpeb3	NM_001290827	NM_001290827	chr19:37095780-37281961	3.81744	2.03217	-0.909585
Spg20	NM_001144988	NM_001144988	chr3:54916029-54941254	1.93214	1.02885	-0.909172
Acbd6	NM_026683	NM_026683	chr1:157405249-157534363	2.51461	1.33903	-0.909146
Nmral1	NM_001290762	NM_001290762	chr16:4711317-4719356	1.14452	0.609507	-0.909028
Nfic	NM_026756	NM_026756	chr10:80858935-80889918	2.23239	1.18885	-0.909015
Bcl11a	NM_001159289	NM_001159289	chr11:23978055-24073558	22.4516	11.9614	-0.908432
Ttll11	NM_029774	NM_029774	chr2:35606745-35835144	1.55479	0.828614	-0.907949
Tmem30b	NM_178715	NM_178715	chr12:74644100-74647382	0.215248	0.114726	-0.907811
Kcnj11	NM_001204411	NM_001204411	chr7:53352492-53356134	2.81483	1.50168	-0.906465
Fgf5	NM_001277268	NM_001277268	chr5:98683202-98706052	0.218292	0.116464	-0.906378
Cuta	NR_104458	NR_104458	chr17:27074916-27076483	4.65487	2.48389	-0.90614
Myh2	NM_001039545	NM_001039545	chr11:66984528-67011019	0.110305	0.0588777	-0.905701
Gm9199	NR_027860	NR_027860	chr14:73425409-73426697	0.944904	0.504686	-0.904783
Exosc1	NM_001164561	NM_001164561	chr19:41997469-42007804	0.498783	0.266526	-0.904135
Txlna	NM_001005506	NM_001005506	chr4:129303320-129318309	1.93239	1.0339	-0.902288
Tgm2	NM_009373	NM_009373	chr2:157942140-157972128	3.17405	1.69843	-0.902122
Rad17	NM_001283011	NM_001283011	chr13:101387118-101421016	0.149746	0.0801407	-0.90191
Cfap53	NM_028948	NM_028948	chr18:74442753-74519638	0.618012	0.330785	-0.901743
Lrrc7	NM_001291453	NM_001291453	chr3:157745858-158225185	9.2204	4.93767	-0.900999
Ifit1bl2	NM_053217	NM_053217	chr19:34691540-34715233	0.505919	0.271002	-0.900603
Gm11517	NR_033523	NR_033523	chr11:96650449-96669954	0.764819	0.41006	-0.899284
Dnlz	NM_026828	NM_026828	chr2:26171052-26207630	3.11941	1.67268	-0.899109
Gm6297	NR_077221	NR_077221	chr4:40667186-40704918	4.69372	2.51949	-0.897603
Phf23	NM_001291126	NM_001291126	chr11:69809267-69813513	12.2552	6.5795	-0.897344
Efhb	NM_172497	NM_172497	chr17:53538213-53602646	0.386448	0.207539	-0.896893
Zfp446	NM_175558	NM_175558	chr7:13563196-13571065	1.61613	0.867995	-0.896785
Eci2	NM_011868	NM_011868	chr13:35069616-35086013	7.90752	4.24701	-0.896778
Neurod6	NM_009717	NM_009717	chr6:55627812-55631257	206.046	110.727	-0.895962
Dbndd1	NM_001170975	NM_001170975	chr8:126028617-126039355	6.14315	3.30352	-0.894977
Palb2	NM_001289844	NM_001289844	chr7:129250775-129276460	0.0962586	0.0517739	-0.894691
Aebp2	NM_001005605	NM_001005605	chr6:140571183-140625939	5.38329	2.89564	-0.894608
Rims1	NM_001012623	NM_001012623	chr1:22278502-22812563	2.93325	1.57842	-0.894016
Tyw5	NM_001037742	NM_001037742	chr1:57445087-57472802	4.4407	2.38984	-0.893872
Col18a1	NM_001109991	NM_001109991	chr10:76514923-76629275	0.148305	0.0798381	-0.893419
Rpl31	NM_001252218	NM_001252218	chr1:39424695-39535592	6.14998	3.31092	-0.893347
Dhrs4	NM_030686	NM_030686	chr14:56097594-56109177	1.02804	0.553966	-0.892031
Mtl5	NM_001286558	NM_001286558	chr19:3388856-3407823	0.110305	0.0595052	-0.890405
Plscr3	NM_001168497	NM_001168497	chr11:69659873-69672232	0.000205899	0.000111121	-0.889802
Fhl1	NM_010211	NM_010211	chrX:53984937-54046523	5.75534	3.10621	-0.889746
St7l	NM_001253703	NM_001253703	chr3:104667423-104732981	0.258744	0.139656	-0.889646
Oxld1	NM_025560	NM_025560	chr11:120317917-120319377	1.11859	0.603763	-0.889631
Dctn6	NM_001293757	NM_001293757	chr8:35153474-35171766	3.2302	1.74458	-0.888738
Ifit1bl1	NM_001101605	NM_001101605	chr19:34667377-34676458	2.22239	1.20034	-0.888665
Mstn	NM_010834	NM_010834	chr1:53118506-53124923	1.21654	0.658196	-0.886197
9530080O11Rik	NR_045777	NR_045777	chr4:95626401-95690965	4.99141	2.70141	-0.885731
Hspb1	NM_013560	NM_013560	chr5:136363788-136365433	0.934504	0.505933	-0.885256
Rbm43	NM_001141981	NM_001141981	chr2:51779968-51790529	4.82297	2.61215	-0.884686
Slco3a1	NM_001038643	NM_001038643	chr7:81420303-81699666	4.46943	2.42229	-0.883721
Xylb	NM_001199568	NM_001199568	chr9:119266498-119302915	0.000773604	0.000419469	-0.883033
Zfp473	NM_001289839	NM_001289839	chr7:51986851-52003987	0.602387	0.326659	-0.882906
St5	NM_001001326	NM_001001326	chr7:116667424-116760661	0.889382	0.482445	-0.882438
Osbpl3	NM_001163645	NM_001163645	chr6:50243325-50406169	1.98069	1.07476	-0.88198
Add2	NM_001271857	NM_001271857	chr6:85978674-86074403	7.53901	4.09704	-0.879793
Gdf1	NM_001163282	NM_001163282	chr8:72839673-72877172	0.170722	0.0928073	-0.879335
[truncated: 4,652 more rows]
